# Supplementary material for: A Computational Systems Analyses to Identify Biomarkers and Mechanistic Link in Psoriasis and Cutaneous Squamous Cell Carcinoma
Source: Front Immunol. 2021 Jun 18;12:662528. doi: 10.3389/fimmu.2021.662528 (PMC8276676; doi:10.3389/fimmu.2021.662528)
Supplement: Supplementary file 3 [file Table_1.xlsx]

## Sheet: P_RNA_41745
Term	Overlap	P-value	Adjusted P-value	Old P-value	Old Adjusted P-value	Odds Ratio	Combined Score	Genes
Pentose phosphate pathway	1930-03-01	0.00153159	0.212288	0	0	14.6815	95.1572	PGM2;PGD;ALDOA
Spliceosome	5/134	0.00371551	0.212288	0	0	5.16394	28.8935	HNRNPM;DDX42;DHX15;SRSF5;SMNDC1
Ubiquitin mediated proteolysis	5/137	0.00408246	0.212288	0	0	5.04581	27.7573	DDB1;CUL4A;UBE2D3;KEAP1;TRIP12
Arginine biosynthesis	2021-02-01	0.0110993	0.413065	0	0	13.8222	62.2122	GPT2;GLS
Renin-angiotensin system	2023-02-01	0.0132393	0.413065	0	0	12.5046	54.0769	CTSA;LNPEP
Alanine, aspartate and glutamate metabolism	1935-02-01	0.0293349	0.712431	0	0	7.95264	28.0647	GPT2;GLS
D-Glutamine and D-glutamate metabolism	2021-05-01	0.0376727	0.712431	0	0	32.6365	107.009	GLS
Vasopressin-regulated water reabsorption	1944-02-01	0.0446148	0.712431	0	0	6.24566	19.4221	DYNLL1;RAB5A
ABC transporters	1945-02-01	0.0464609	0.712431	0	0	6.10011	18.7221	ABCB6;ABCB7
Proteasome	1945-02-01	0.0464609	0.712431	0	0	6.10011	18.7221	PSMB3;PSMD3

## Sheet: P_RNA_67785
Term	Overlap	P-value	Adjusted P-value	Old P-value	Old Adjusted P-value	Odds Ratio	Combined Score	Genes
IL-17 signaling pathway	17/93	2.60277e-07	7.36585e-05	0	0	5.2266	79.2432	CXCL8;MMP1;CCL20;CXCL1;FOS;IL17RE;MMP9;IKBKB;FOSL1;CXCL10;LCN2;CCL2;DEFB4A;DEFB4B;S100A9;S100A8;S100A7
NOD-like receptor signaling pathway	23/178	1.49305e-06	0.000211266	0	0	3.47841	46.6617	DEFB103A;GSDMD;GBP5;DEFB103B;NLRX1;CXCL8;STAT1;PRKCD;CARD6;CYBB;CXCL1;IKBKB;OAS1;ATG16L1;OAS2;OAS3;NAMPT;IRF7;TXNIP;CCL2;DEFB4A;DEFB4B;GBP1
Hepatitis C	20/155	7.25959e-06	0.000589586	0	0	3.46365	40.986	SCARB1;RSAD2;DDX58;STAT1;MX1;STAT3;PIK3R1;IFIT1;CLDN1;IKBKB;SOCS3;CXCL10;CCND1;OAS1;OAS2;CLDN8;OAS3;CLDN23;IRF7;CLDN17
Biosynthesis of unsaturated fatty acids	2027-08-01	9.68123e-06	0.000589586	0	0	9.76016	112.684	FADS2;ELOVL3;SCD5;ACOT2;ACOT1;ACOX3;ACAA1;FADS1
PPAR signaling pathway	13/74	1.04167e-05	0.000589586	0	0	4.95927	56.8932	GK;MMP1;SCD5;CYP27A1;FADS2;FABP5;FABP7;HMGCS2;CD36;ACOX3;ACAA1;SLC27A2;PPARD
Cytokine-cytokine receptor interaction	27/294	0.000110863	0.00522903	0	0	2.3682	21.5677	CNTFR;CXCL9;CXCL8;IL20RB;CXCL1;CXCL13;IL36A;CXCR2;CCL4;LEPR;CCL2;CCR7;CCL19;CCL18;CCL22;CCL20;IL37;IL34;IL36G;IL19;IL17RE;IL1F10;BMP4;CXCL10;CD27;CCL27;TNFRSF21
Chemokine signaling pathway	20/190	0.000138414	0.00559588	0	0	2.74548	24.3943	LYN;CXCL9;CXCL8;CCL22;CCL20;STAT1;PRKCD;STAT3;CXCL1;PIK3R1;CXCL13;IKBKB;CXCL10;CXCR2;CCL4;CCL2;CCR7;CCL19;CCL18;CCL27
Peroxisome	1983-12-01	0.000162413	0.00574536	0	0	3.92618	34.2574	PECR;NOS2;ECI2;CAT;ACOX3;FAR2;ACAA1;SOD2;SLC27A2;HAO2;XDH;CRAT
Influenza A	18/171	0.000293299	0.00922263	0	0	2.74121	22.2978	NLRX1;CXCL8;RSAD2;DDX58;STAT1;TMPRSS4;MX1;PIK3R1;IFIH1;IKBKB;SOCS3;CXCL10;OAS1;OAS2;OAS3;IRF7;CCL2;KPNA2
alpha-Linolenic acid metabolism	2025-06-01	0.000462758	0.013096	0	0	7.30244	56.0704	PLA2G2F;FADS2;PLA2G4D;PLA2G3;ACOX3;ACAA1
Measles	15/138	0.000651858	0.0165838	0	0	2.83555	20.8007	DDX58;STAT1;MX1;STAT3;PIK3R1;FOS;CD3D;IFIH1;IKBKB;CCND1;OAS1;CCNE1;OAS2;OAS3;IRF7
Fluid shear stress and atherosclerosis	15/139	0.000703201	0.0165838	0	0	2.81254	20.4186	GSTM3;SDC4;DUSP1;MGST1;CALML3;PIK3R1;FOS;SELE;MMP9;BMP4;IKBKB;CTSL;HMOX1;CCL2;GSTM5
Glyoxylate and dicarboxylate metabolism	1930-06-01	0.00129893	0.0282768	0	0	5.77959	38.4124	GLDC;SHMT2;SHMT1;CAT;GLUL;HAO2
Arginine biosynthesis	2021-05-01	0.00145138	0.0283694	0	0	7.21879	47.1765	ACY1;NOS2;ARG1;GPT;GLUL
AMPK signaling pathway	13/120	0.00150368	0.0283694	0	0	2.82044	18.3324	PRKAB2;CAB39L;SCD5;PIK3R1;CCNA2;EEF2K;CCND1;FASN;LEPR;EIF4EBP1;CD36;PPARGC1A;FBP1
Drug metabolism	12/108	0.00181348	0.0311748	0	0	2.89994	18.3059	GSTM3;ALDH1A3;RRM2;ADH1C;MGST1;TK1;UPP1;XDH;UGT1A7;CES1;GSTM5;TYMP
Epstein-Barr virus infection	18/201	0.00194418	0.0311748	0	0	2.28821	14.2851	LYN;SYK;PSMD14;STAT1;DDX58;STAT3;ISG15;PIK3R1;CD3D;IKBKB;CCNA2;CXCL10;CCND1;OAS1;CCNE1;OAS2;OAS3;IRF7
Staphylococcus aureus infection	1968-09-01	0.00198285	0.0311748	0	0	3.53288	21.9859	C1QB;DEFB103A;DEFB103B;FCGR3A;FCGR2A;PTAFR;FPR1;DEFB4A;DEFB4B
Amoebiasis	1996-11-01	0.00216678	0.0322736	0	0	3.00037	18.4058	SERPINB3;SERPINB4;CXCL8;LAMB3;NOS2;LAMC3;ARG1;GNAS;CXCL1;PIK3R1;RAB7B
RIG-I-like receptor signaling pathway	1970-09-01	0.00243064	0.0343936	0	0	3.41669	20.5671	IFIH1;IKBKB;OTUD5;CXCL10;CXCL8;NLRX1;DDX58;IRF7;ISG15
AGE-RAGE signaling pathway in diabetic complications	11/100	0.0029958	0.0374306	0	0	2.86492	16.6468	SMAD4;CXCL8;CCND1;STAT1;PRKCD;STAT3;CYBB;CCL2;PIK3R1;SELE;F3
Cell adhesion molecules (CAMs)	14/145	0.00300382	0.0374306	0	0	2.48082	14.4083	CD274;CADM3;SDC4;CLDN1;SELE;CD2;CDH3;ALCAM;SELL;CLDN8;CLDN23;CLDN17;CD34;NEO1
Salmonella infection	1986-10-01	0.00304206	0.0374306	0	0	3.04835	17.6659	KLC3;CXCL8;NOS2;ARPC1B;CCL4;MYH14;CXCL1;FOS;FLNC;RAB7B
FoxO signaling pathway	13/132	0.00351024	0.0413916	0	0	2.53443	14.3248	PRKAB2;SMAD4;PLK1;STAT3;PIK3R1;SOD2;IKBKB;CCNB2;CCNB1;CCND1;CAT;HOMER3;SGK1
Cholesterol metabolism	1950-07-01	0.00447163	0.0500244	0	0	3.76426	20.3647	CYP27A1;SCARB1;SOAT1;APOC1;PCSK9;CD36;APOE
Proteoglycans in cancer	17/201	0.00459588	0.0500244	0	0	2.1466	11.5543	SDC4;STAT3;RPS6;WNT5A;FRS2;PIK3R1;MMP9;DCN;CCND1;CTSL;GPC3;PDCD4;TIMP3;ARHGEF1;FLNC;HPSE;HBEGF
Insulin resistance	11/108	0.00541251	0.0567311	0	0	2.62754	13.7132	IKBKB;SOCS3;PRKAB2;PRKCD;STAT3;PRKCQ;PIK3R1;PYGL;CD36;SLC27A2;PPARGC1A
TNF signaling pathway	11/110	0.0062085	0.0627502	0	0	2.57419	13.0816	IKBKB;SOCS3;CXCL10;CCL20;CCL2;CXCL1;PGAM5;PIK3R1;FOS;SELE;MMP9
Bladder cancer	1941-06-01	0.00667226	0.065112	0	0	3.96087	19.8432	CXCL8;CCND1;MMP1;MMP9;TYMP;HBEGF
Adipocytokine signaling pathway	1969-08-01	0.00781878	0.0737572	0	0	3.03338	14.7156	IKBKB;SOCS3;PRKAB2;STAT3;LEPR;PRKCQ;CD36;PPARGC1A
Vascular smooth muscle contraction	12/132	0.00921342	0.0833923	0	0	2.31703	10.8601	PLA2G2F;PPP1R14A;PLA2G4D;PRKCD;GNAS;PLA2G3;CALML3;PRKCQ;MYH11;ARHGEF1;MYL9;ACTG2
Fatty acid degradation	1944-06-01	0.00942952	0.0833923	0	0	3.6476	17.0121	GCDH;ADH1C;ECI2;ACOX3;ACAA1;ACADSB
Fructose and mannose metabolism	1933-05-01	0.0112103	0.0961371	0	0	4.12244	18.5135	TIGAR;AKR1B10;ALDOC;FBP1;HK2
Insulin signaling pathway	12/137	0.0121758	0.101345	0	0	2.22377	9.80304	IKBKB;SOCS3;PRKAB2;FASN;RPS6;EIF4EBP1;CALML3;PIK3R1;PYGL;PPARGC1A;FBP1;HK2
Fc gamma R-mediated phagocytosis	1991-09-01	0.0135697	0.10972	0	0	2.53889	10.917	LYN;FCGR3A;GSN;FCGR2A;SYK;PLA2G4D;ARPC1B;PRKCD;PIK3R1
Cell cycle	11/124	0.0146435	0.115114	0	0	2.2536	9.51868	CDC20;CCNA2;CCNB2;CCNB1;SMAD4;CCND1;PTTG1;CCNE1;PRKDC;PLK1;BUB1
Arginine and proline metabolism	1949-06-01	0.0156878	0.119991	0	0	3.22262	13.3895	GAMT;ALDH4A1;NOS2;P4HA1;ARG1;CKB
Hepatitis B	13/163	0.0191405	0.142546	0	0	2.00737	7.94107	SMAD4;CXCL8;DDX58;STAT1;STAT3;PIK3R1;FOS;MMP9;IFIH1;IKBKB;CCNA2;CCNE1;IRF7
Epithelial cell signaling in Helicobacter pylori infection	1968-07-01	0.0228746	0.161838	0	0	2.651	10.0148	IKBKB;LYN;ATP6V0B;CXCL8;CXCR2;CXCL1;HBEGF
Glycolysis / Gluconeogenesis	1968-07-01	0.0228746	0.161838	0	0	2.651	10.0148	ALDH1A3;ADH1C;PGM2;ALDOC;ENO1;FBP1;HK2
HIF-1 signaling pathway	9/100	0.0237527	0.163952	0	0	2.28671	8.55244	NOS2;RPS6;STAT3;EIF4EBP1;CYBB;HMOX1;ENO1;PIK3R1;HK2
Chagas disease (American trypanosomiasis)	9/103	0.0281157	0.1867	0	0	2.21338	7.90495	IKBKB;C1QB;CXCL8;NOS2;GNAS;CCL2;PIK3R1;FOS;CD3D
Glutathione metabolism	1956-06-01	0.0285712	0.1867	0	0	2.77043	9.84988	GSTM3;GPX2;RRM2;MGST1;CHAC1;GSTM5
C-type lectin receptor signaling pathway	9/104	0.0296873	0.1867	0	0	2.18997	7.70221	IKBKB;CCL22;SYK;CLEC7A;STAT1;PRKCD;CALML3;PIK3R1;LSP1
Toll-like receptor signaling pathway	9/104	0.0296873	0.1867	0	0	2.18997	7.70221	IKBKB;CXCL10;CXCL9;CXCL8;STAT1;CCL4;IRF7;PIK3R1;FOS
Pyrimidine metabolism	1957-06-01	0.0308483	0.189784	0	0	2.71597	9.44797	PNP;RRM2;CMPK2;TK1;UPP1;TYMP
Primary bile acid biosynthesis	2017-03-01	0.0317434	0.191136	0	0	4.93863	17.0386	CYP39A1;CYP27A1;CYP7B1
Metabolism of xenobiotics by cytochrome P450	1974-07-01	0.0343755	0.202672	0	0	2.41284	8.13226	HSD11B1;ALDH1A3;GSTM3;ADH1C;MGST1;UGT1A7;GSTM5
Rheumatoid arthritis	1991-08-01	0.0360742	0.207193	0	0	2.22679	7.39778	ATP6V0B;CXCL8;CTSL;MMP1;CCL20;CCL2;CXCL1;FOS
Pancreatic cancer	1975-07-01	0.0366065	0.207193	0	0	2.37723	7.86276	IKBKB;SMAD4;CCND1;STAT1;STAT3;PIK3R1;RALGDS
Circadian rhythm	1931-04-01	0.0386483	0.21446	0	0	3.41615	11.1136	PRKAB2;CRY2;BHLHE41;NR1D1
Small cell lung cancer	1993-08-01	0.0402599	0.219107	0	0	2.17416	6.98428	IKBKB;CCND1;LAMB3;NOS2;LAMC3;CCNE1;CKS2;PIK3R1
Type II diabetes mellitus	1946-05-01	0.0417196	0.222767	0	0	2.81341	8.9376	IKBKB;SOCS3;PRKCD;PIK3R1;HK2
Leukocyte transendothelial migration	9/112	0.0445109	0.230295	0	0	2.01903	6.28326	CLDN8;CLDN23;CYBB;CLDN17;PIK3R1;THY1;CLDN1;MYL9;MMP9
NF-kappa B signaling pathway	1995-08-01	0.0447569	0.230295	0	0	2.12396	6.5981	IKBKB;LYN;CXCL8;SYK;DDX58;CCL4;PRKCQ;CCL19
Cytosolic DNA-sensing pathway	1963-06-01	0.0469854	0.237444	0	0	2.42932	7.42865	IKBKB;CXCL10;DDX58;CCL4;IRF7;POLR3G
One carbon pool by folate	2020-03-01	0.0485498	0.241045	0	0	4.06647	12.3017	SHMT2;SHMT1;GART

## Sheet: S_RNA_5678
Term	Overlap	P-value	Adjusted P-value	Old P-value	Old Adjusted P-value	Odds Ratio	Combined Score	Genes
Alcoholism	36/180	9.56766e-07	0.000262154	0	0	2.74034	37.9804	HIST1H2BM;ATF6B;SHC1;HIST1H2BI;HIST2H2AB;CALML3;HIST2H2AC;HDAC7;PPP1CB;HIST2H4A;HIST1H3F;HIST1H2AD;PRKACA;HIST1H3B;HIST1H3C;HIST1H3E;MAPK3;HIST1H2AL;MAP2K1;HIST1H2AH;HIST1H2AJ;HIST1H4A;HIST1H4B;CREB1;H2AFY2;GNB2;GNAS;GNB4;HIST1H2BE;HIST1H2BB;HIST1H4C;HIST1H4D;HIST1H2BD;HIST1H4E;ATF4;HIST1H4F
Systemic lupus erythematosus	24/133	0.000308945	0.0423255	0	0	2.40078	19.4039	HIST1H2AL;HIST1H2BM;HIST1H2AH;HIST1H2BI;ACTN1;HIST1H2AJ;HIST2H2AB;HIST2H2AC;HIST2H4A;HIST1H4A;HIST1H4B;H2AFY2;HIST1H3F;HIST1H2AD;HIST1H2BE;HIST1H2BB;HIST1H3B;HIST1H4C;HIST1H3C;HIST1H4D;HIST1H2BD;HIST1H4E;HIST1H3E;HIST1H4F
Viral carcinogenesis	30/201	0.00163892	0.149688	0	0	1.91326	12.2711	HIST1H2BM;CDKN1A;ATF6B;HIST1H2BI;UBR4;HDAC7;HIST2H4A;CASP8;PRKACA;MAPK3;JUN;ACTN1;YWHAZ;NFKB2;HIST1H4A;DLG1;HIST1H4B;CREB1;MAPKAPK2;RASA2;HIST1H2BE;LTBR;ATP6V0D1;HIST1H4C;HIST1H2BB;HIST1H4D;HIST1H4E;HIST1H2BD;ATF4;HIST1H4F
Autophagy	19/128	0.0113538	0.625887	0	0	1.89494	8.48592	MAP2K1;MAP2K2;PRKCD;PTEN;CFLAR;ATG13;GABARAP;ATG16L1;TP53INP2;AKT3;BCL2;PIK3C3;NRBF2;PRKACA;MAP3K7;CTSD;ATG2B;CTSB;MAPK3
Ubiquitin mediated proteolysis	20/137	0.0114213	0.625887	0	0	1.85858	8.31207	PIAS4;UBE2F;PIAS3;CUL3;UBE2D3;HUWE1;SYVN1;KEAP1;UBE2D1;WWP1;PML;ANAPC11;SOCS3;FZR1;UBR5;UBA3;ANAPC5;SKP1;ANAPC2;UBE2M
Parathyroid hormone synthesis, secretion and action	16/106	0.0164731	0.70843	0	0	1.93117	7.92945	EGR1;MAP2K1;CDKN1A;ATF6B;ITPR2;PLD1;ADCY7;AKAP13;CREB1;RXRA;GNAS;BCL2;ARHGEF1;PRKACA;ATF4;MAPK3
Human T-cell leukemia virus 1 infection	28/219	0.0184947	0.70843	0	0	1.59504	6.36466	CDKN1A;SPI1;ATF6B;PTEN;ADCY7;ANAPC11;RELB;PPP3R1;AKT3;PRKACA;MAPK3;SMAD2;EGR1;JUN;MAP2K1;MAP2K2;TGFB1;NFKB2;DLG1;CREB1;VDAC2;ATM;ANAPC5;CALR;TCF3;LTBR;ATF4;ANAPC2
Long-term potentiation	1967-11-01	0.0242929	0.70843	0	0	2.1314	7.92363	PPP1CB;RAP1B;MAP2K1;PPP3R1;MAP2K2;RPS6KA2;ITPR2;CALML3;PRKACA;ATF4;MAPK3
GnRH signaling pathway	14/93	0.0243464	0.70843	0	0	1.92393	7.14811	EGR1;MAP2K1;JUN;MAP2K2;PRKCD;ITPR2;CALML3;PLD1;ADCY7;JMJD7-PLA2G4B;GNAS;PRKACA;ATF4;MAPK3
Relaxin signaling pathway	18/130	0.0258551	0.70843	0	0	1.74579	6.38129	SMAD2;MAP2K1;JUN;MAP2K2;TGFB1;ATF6B;SHC1;ADCY7;GNA15;COL3A1;CREB1;GNB2;AKT3;GNAS;GNB4;PRKACA;ATF4;MAPK3
Estrogen signaling pathway	18/137	0.0407918	0.963687	0	0	1.64246	5.25469	MAP2K1;JUN;MAP2K2;ATF6B;SHC1;PRKCD;ITPR2;CALML3;ADCY7;CREB1;AKT3;GNAS;BCL2;RARA;PRKACA;CTSD;ATF4;MAPK3
Neurotrophin signaling pathway	16/119	0.0431942	0.963687	0	0	1.68623	5.29821	MAP2K1;JUN;MAP2K2;SHC1;PRKCD;CALML3;RAP1B;NTF4;ARHGDIA;RPS6KA2;AKT3;MAPKAPK2;BCL2;ATF4;NFKBIB;MAPK3
Central carbon metabolism in cancer	1965-10-01	0.0457224	0.963687	0	0	1.9718	6.08334	G6PD;MAP2K1;MAP2K2;PGAM1;AKT3;PTEN;PGAM4;FGFR3;HK2;MAPK3

## Sheet: S_RNA_84293
Term	Overlap	P-value	Adjusted P-value	Old P-value	Old Adjusted P-value	Odds Ratio	Combined Score	Genes
PPAR signaling pathway	1974-12-01	5.66742e-09	1.28651e-06	0	0	11.2166	212.988	FADS2;SCP2;ACOX2;FABP5;MMP1;ADIPOQ;ACSL5;PLIN2;HMGCS2;PLIN1;SLC27A2;PLIN5
Terpenoid backbone biosynthesis	2022-05-01	3.2873e-05	0.00277713	0	0	16.7374	172.778	FDPS;PMVK;MVD;HMGCS2;ACAT2
IL-17 signaling pathway	1993-09-01	3.67021e-05	0.00277713	0	0	6.14767	62.7842	CXCL10;MMP13;MMP1;TNFAIP3;FOSB;FOS;DEFB4A;S100A9;S100A8
Biosynthesis of unsaturated fatty acids	2027-05-01	9.37874e-05	0.00532244	0	0	12.9302	119.921	FADS2;SCP2;ELOVL5;ELOVL3;FADS1
Staphylococcus aureus infection	1968-07-01	0.000183599	0.00833541	0	0	6.5537	56.3798	CFD;DEFB103A;C3;DEFB103B;CFH;DEFB4A;C1QC
Protein digestion and absorption	1990-07-01	0.00101992	0.0385871	0	0	4.81116	33.1394	KCNK5;COL3A1;COL5A1;COL4A1;COL6A2;COL7A1;COL10A1
Complement and coagulation cascades	1979-06-01	0.00261683	0.08486	0	0	4.67752	27.8116	CFD;C3;CFH;C7;CLU;C1QC
Peroxisome	1983-06-01	0.00335294	0.0951398	0	0	4.43363	25.2625	SCP2;ACOX2;ECH1;PMVK;ACSL5;SLC27A2
Ferroptosis	1940-04-01	0.00512785	0.128345	0	0	6.29865	33.2132	TF;CYBB;ACSL5;TP53
Tryptophan metabolism	1942-04-01	0.00611129	0.128345	0	0	5.96653	30.4151	TDO2;CYP1B1;ACAT2;INMT
Cell cycle	7/124	0.00621936	0.128345	0	0	3.40712	17.3085	CCNB1;TFDP1;PTTG1;GADD45B;RAD21;ABL1;TP53
Synthesis and degradation of ketone bodies	2021-10-02	0.0125235	0.236903	0	0	14.1106	61.8066	HMGCS2;ACAT2
Cell adhesion molecules (CAMs)	7/145	0.0140212	0.244832	0	0	2.88554	12.3131	CLDN10;ITGA4;MPZ;CLDN8;ITGA6;VTCN1;CLDN1
AMPK signaling pathway	6/120	0.019041	0.290077	0	0	2.98898	11.8399	SREBF1;FASN;ADIPOQ;EIF4EBP1;PPARGC1A;FBP2
Hepatitis C	7/155	0.0195168	0.290077	0	0	2.68919	10.5859	CXCL10;CLDN10;OAS2;CLDN8;CLDN1;TP53;LDLR
Fatty acid biosynthesis	2013-02-01	0.0209703	0.290077	0	0	10.2607	39.654	FASN;ACSL5
Cellular senescence	7/160	0.0227639	0.290077	0	0	2.60064	9.83712	CCNB1;GADD45B;EIF4EBP1;MYBL2;TP53;ZFP36L2;ZFP36L1
Prion diseases	1935-03-01	0.0230017	0.290077	0	0	5.30025	19.9935	EGR1;C7;C1QC
African trypanosomiasis	1937-03-01	0.0266208	0.318049	0	0	4.98796	18.0867	HBB;HBA2;HBA1
Longevity regulating pathway	5/102	0.0335543	0.330341	0	0	2.92141	9.917	ADIPOQ;EIF4EBP1;TP53;PPARGC1A;CRYAB
Estrogen signaling pathway	6/137	0.033623	0.330341	0	0	2.59884	8.81667	KRT28;KRT27;KRT16;KRT26;KRT25;FOS
Cytokine-cytokine receptor interaction	10/294	0.0348937	0.330341	0	0	2.00559	6.72967	CCL14;CNTFR;CXCL10;CXCL11;CXCL9;IL34;TNFRSF19;CCL27;TNFRSF21;IL12RB2
Primary bile acid biosynthesis	2017-02-01	0.0349259	0.330341	0	0	7.52299	25.2361	ACOX2;SCP2
Selenocompound metabolism	2017-02-01	0.0349259	0.330341	0	0	7.52299	25.2361	CTH;INMT
Apoptosis	6/143	0.0401257	0.349121	0	0	2.48426	7.98872	GADD45B;CTSL;FOS;TP53;CTSC;MCL1
Leishmaniasis	1974-04-01	0.0407959	0.349121	0	0	3.23369	10.3451	C3;ITGA4;CYBB;FOS
Fatty acid degradation	1944-03-01	0.0415254	0.349121	0	0	4.13488	13.1549	ADH1B;ACSL5;ACAT2
Chronic myeloid leukemia	1976-04-01	0.0442913	0.359076	0	0	3.14355	9.79833	GADD45B;ABL1;GAB2;TP53
Leukocyte transendothelial migration	5/112	0.0470665	0.368417	0	0	2.64703	8.08983	CLDN10;ITGA4;CLDN8;CYBB;CLDN1

## Sheet: S_miR_32868
	Overlap	P-value	Adjusted P-value	Old P-value	Old Adjusted P-value	Odds Ratio	Combined Score	Genes
TGF-beta signaling pathway	13/90	0.000156308	0.0226938	0	0	3.69488	32.3808	BMPR2;AMHR2;RGMB;BMP7;SMAD5;GDF5;RGMA;PPP2CA;BAMBI;EP300;E2F5;NBL1;MAPK3
Autophagy	16/128	0.000165648	0.0226938	0	0	3.13149	27.2616	PRKAA1;MTMR3;BAD;EIF2AK3;PIK3R3;PRAP1;EIF2S1;PPP2CA;RB1CC1;TRAF6;RRAGD;ULK1;KRAS;PRKACB;ATG7;MAPK3
Estrogen signaling pathway	16/137	0.000363335	0.0331846	0	0	2.89719	22.9463	HSPA8;SRC;NCOA3;HSPA6;KRT35;PIK3R3;KRT23;KRT34;HSPA2;OPRM1;ESR1;KRT36;KRAS;PRKACB;HBEGF;MAPK3
Thyroid hormone signaling pathway	14/116	0.000595542	0.0407946	0	0	3.00334	22.3029	SRC;BAD;NCOA3;PIK3R3;ESR1;MED12L;RXRB;MED13;EP300;KRAS;PRKACB;MYH6;PFKP;MAPK3
MAPK signaling pathway	25/295	0.00145614	0.0696853	0	0	2.03391	13.2854	CSF1R;TRADD;RASGRF1;FASLG;CRKL;CACNG7;RPS6KA5;RPS6KA1;MKNK2;CACNG1;PRKACB;MAPK3;MAP3K2;MAP3K3;HSPA8;DUSP2;HSPA6;HSPA2;CDC25B;CACNB3;TRAF6;TAOK2;KRAS;FGFR3;MAP3K11
Influenza A	17/171	0.00152595	0.0696853	0	0	2.41723	15.676	HSPA8;CIITA;HSPA6;EIF2AK3;PIK3R3;TNFRSF10A;FASLG;HSPA2;EIF2S1;DNAJC3;NXF1;OAS2;EP300;NLRP3;KPNA2;IRF9;MAPK3
Longevity regulating pathway	11/102	0.00535279	0.201665	0	0	2.63744	13.7942	HSPA8;PRKAA1;RB1CC1;HSPA6;EHMT1;PIK3R3;ULK1;KRAS;HSPA2;PRKACB;SIRT1
Spliceosome	13/134	0.00639302	0.201665	0	0	2.34585	11.8525	HSPA8;DDX5;SF3A2;EIF4A3;HSPA6;DDX23;HSPA2;WBP11;PRPF4;SART1;SNRPD1;SF3B1;SNRPA
Insulin signaling pathway	13/137	0.00766612	0.201665	0	0	2.28874	11.1483	PRKAA1;BAD;PIK3R3;PHKA2;PRKCZ;CRKL;HK1;MKNK2;PHKG2;TRIP10;KRAS;PRKACB;MAPK3
Lysosome	12/123	0.00823694	0.201665	0	0	2.35902	11.3212	CTSA;HGSNAT;ASAH1;LAMP3;SLC11A1;HEXB;AP4E1;AP1S1;ABCB9;CD68;GNS;SUMF1
Bladder cancer	1941-06-01	0.00873674	0.201665	0	0	3.72999	17.681	RPS6KA5;SRC;KRAS;FGFR3;MAPK3;HBEGF
Hepatitis C	14/155	0.00883205	0.201665	0	0	2.16817	10.2541	BAD;TRADD;EIF2AK3;PIK3R3;PPP2R2A;FASLG;EIF2S1;PPP2CA;OAS2;TRAF6;RIPK1;KRAS;IRF9;MAPK3
Measles	12/138	0.0192649	0.406046	0	0	2.07654	8.20123	HSPA8;OAS2;BAD;TRADD;TRAF6;HSPA6;EIF2AK3;PIK3R3;FASLG;HSPA2;EIF2S1;IRF9
Chemokine signaling pathway	15/190	0.0215461	0.412781	0	0	1.87051	7.17819	LYN;CCL23;XCR1;SRC;BAD;PIK3R3;PPBP;CXCL14;PRKCZ;CRKL;CCR9;CCL1;KRAS;PRKACB;MAPK3
Central carbon metabolism in cancer	1965-07-01	0.024104	0.412781	0	0	2.62583	9.7822	SLC2A2;PIK3R3;KRAS;FGFR3;PFKP;HK1;MAPK3
Mitophagy	1965-07-01	0.024104	0.412781	0	0	2.62583	9.7822	RHOT2;SRC;EIF2AK3;MFN2;ULK1;KRAS;TBC1D17
Adrenergic signaling in cardiomyocytes	12/145	0.0271426	0.437475	0	0	1.96652	7.09256	PPP2CA;CACNG7;CACNB3;RPS6KA5;TPM2;PPP2R2A;ADRB1;ATP2B2;CACNG1;PRKACB;MYH6;MAPK3
Progesterone-mediated oocyte maturation	1999-09-01	0.0308498	0.463943	0	0	2.177	7.57297	RPS6KA1;PIK3R3;KRAS;PKMYT1;PRKACB;MAD1L1;CDC25B;ANAPC2;MAPK3
Renal cell carcinoma	1969-07-01	0.0321712	0.463943	0	0	2.4559	8.44016	EGLN1;BAD;EP300;PIK3R3;KRAS;CRKL;MAPK3
Selenocompound metabolism	2017-03-01	0.0367227	0.493977	0	0	4.6517	15.3709	SEPSECS;MARS;SEPHS1
Neurotrophin signaling pathway	10/119	0.0378595	0.493977	0	0	1.99754	6.53969	MAP3K3;RPS6KA5;BAD;TRAF6;RPS6KA1;PIK3R3;FASLG;KRAS;CRKL;MAPK3
Endometrial cancer	1958-06-01	0.0420768	0.524047	0	0	2.50833	7.94705	TCF7L1;BAD;PIK3R3;KRAS;MLH1;MAPK3
Lysine degradation	1959-06-01	0.0451654	0.526314	0	0	2.46088	7.62238	EHMT1;HADH;AASS;EZH1;ALDH9A1;EZH2
Galactose metabolism	1931-04-01	0.0461005	0.526314	0	0	3.21746	9.89991	B4GALT2;LALBA;PFKP;HK1
Glycosaminoglycan degradation	2019-03-01	0.0490466	0.529331	0	0	4.06982	12.2704	HGSNAT;HEXB;GNS

## Sheet: S_miR_34536
Term	Overlap	P-value	Adjusted P-value	Old P-value	Old Adjusted P-value	Odds Ratio	Combined Score	Genes
Basal transcription factors	1945-09-01	0.00244449	0.272109	0	0	3.53509	21.2597	GTF2A2;TAF15;TAF10;ERCC2;TBPL1;GTF2H1;TAF9B;GTF2H5;TAF1
Nucleotide excision repair	1947-09-01	0.00333699	0.272109	0	0	3.34867	19.0964	POLD4;PCNA;POLE3;ERCC2;GTF2H1;POLE;RAD23B;GTF2H5;RBX1
MAPK signaling pathway	32/295	0.00425921	0.272109	0	0	1.72973	9.44203	ATF2;CSF1;TRADD;RASGRF1;ARRB1;RELA;RASGRP3;CACNA1I;RPS6KA6;NRAS;PPP3R2;MYC;MKNK1;STMN1;MAP3K6;FGF21;HSPA8;TGFB2;DUSP1;EGF;DUSP9;DUSP6;IL1A;EFNA3;CACNB4;MAPKAPK3;FGF19;RASA1;TAOK2;KRAS;FGFR3;MAP3K11
Axon guidance	22/181	0.00437354	0.272109	0	0	1.96298	10.6633	SEMA6C;GSK3B;UNC5A;SEMA3C;UNC5B;SRC;PTCH1;SEMA3A;SEMA4C;PIK3R2;SSH2;GNAI2;EFNA3;NRAS;PPP3R2;CXCL12;CFL2;RASA1;PLXNB1;KRAS;SRGAP3;SRGAP1
Base excision repair	1933-07-01	0.00517563	0.272109	0	0	3.80329	20.0197	POLD4;PCNA;APEX1;POLE3;POLE;UNG;MUTYH
Prolactin signaling pathway	1970-11-01	0.0061219	0.272109	0	0	2.63709	13.4383	SOCS2;GSK3B;NRAS;SOCS1;CISH;TH;SRC;PIK3R2;KRAS;SOCS7;RELA
B cell receptor signaling pathway	1971-11-01	0.00682097	0.272109	0	0	2.593	12.9332	LYN;GSK3B;CD79A;NRAS;PPP3R2;CD72;PIK3R2;KRAS;NFKBIE;RELA;RASGRP3
Adrenergic signaling in cardiomyocytes	18/145	0.00755858	0.272109	0	0	2.00807	9.80958	ATF2;KCNE1;TPM4;TPM1;PPP2R2A;ADRA1D;ATP1A1;ATP1B1;SLC9A1;GNAI2;PPP2CB;CACNB4;CREB3L3;CREB3L4;PPP2R3C;FXYD2;MYH6;RAPGEF4
ABC transporters	1945-08-01	0.00878204	0.281025	0	0	3.05489	14.4651	ABCA1;ABCA2;ABCG5;ABCD3;ABCB10;TAP1;ABCB9;ABCA12
Glyoxylate and dicarboxylate metabolism	1930-06-01	0.0126441	0.364151	0	0	3.52933	15.4252	GRHPR;GLDC;CAT;HAO1;HAO2;ACAT1
Human cytomegalovirus infection	24/225	0.0146766	0.374971	0	0	1.69272	7.14581	PTGER4;ATF2;GSK3B;SRC;PTGER2;TRADD;ITGB3;PXN;TAP1;PIK3R2;GNG11;RELA;GNAI2;NRAS;PPP3R2;CXCL12;CREB3L3;CREB3L4;MYC;GNB4;E2F1;KRAS;FADD;BCAR1
TGF-beta signaling pathway	1990-12-01	0.0156238	0.374971	0	0	2.17549	9.04777	ACVR1;PPP2CB;TGFB2;ZFYVE9;MYC;ID1;PITX2;ACVR1B;NBL1;ACVR2B;SMAD5;RBX1
Bladder cancer	1941-07-01	0.0171902	0.380829	0	0	2.90715	11.813	NRAS;SRC;EGF;MYC;E2F1;KRAS;FGFR3
Thyroid hormone signaling pathway	14/116	0.0214406	0.396539	0	0	1.94133	7.45948	GSK3B;SRC;ITGB3;PIK3R2;ATP1A1;ATP1B1;ACTB;SLC9A1;RXRB;NRAS;MYC;FXYD2;KRAS;MYH6
JAK-STAT signaling pathway	18/162	0.0219125	0.396539	0	0	1.76939	6.76029	PIAS3;IL22;IL20;CTF1;CISH;EGF;STAT2;PIK3R2;OSMR;SOCS2;SOCS1;MYC;IL21R;STAT4;STAT6;SOCS7;MCL1;IL12RB2
Hepatitis B	18/163	0.0231616	0.396539	0	0	1.75709	6.61589	ATF2;TGFB2;PCNA;SRC;STAT2;PIK3R2;TICAM1;RELA;CCNA1;NRAS;CREB3L3;CREB3L4;MYC;E2F1;STAT4;STAT6;KRAS;FADD
Glycerophospholipid metabolism	1997-12-01	0.0267144	0.396539	0	0	1.99558	7.2291	CHKB;PNPLA7;GPAM;PLA2G10;LPCAT2;MBOAT1;PEMT;PLA2G5;DGKZ;CRLS1;LPIN2;PLD3
Dopaminergic synapse	15/131	0.0271195	0.396539	0	0	1.82897	6.59802	ATF2;GSK3B;GSK3A;DDC;PPP2R2A;GNG11;GNAI2;PPP2CB;CREB3L3;TH;CREB3L4;PPP2R3C;KIF5B;GNB4;SCN1A
Natural killer cell mediated cytotoxicity	15/131	0.0271195	0.396539	0	0	1.82897	6.59802	KIR2DS4;ICAM2;PIK3R2;KIR3DL1;KIR2DL1;KIR3DL2;KIR2DL3;KIR2DL4;NCR1;NRAS;PPP3R2;SH3BP2;CD48;KRAS;MICB
Chemokine signaling pathway	20/190	0.0275374	0.396539	0	0	1.66551	5.98287	LYN;GSK3B;GSK3A;CCL23;SRC;STAT2;PXN;PIK3R2;ARRB1;PPBP;GNG11;RELA;GNAI2;NRAS;CXCL12;ELMO1;GNB4;KRAS;CCL19;BCAR1
Human papillomavirus infection	31/330	0.0322102	0.407224	0	0	1.4699	5.04982	PTGER4;GSK3B;TNXB;MAML1;TRADD;ITGB3;PXN;WNT8B;PPP2R2A;PIK3R2;RELA;PPP2CB;NRAS;CREB3L3;CREB3L4;PPP2R3C;E2F1;TNR;FADD;BCAP31;VWF;EGF;STAT2;AXIN1;MPP5;TICAM1;CCNA1;ITGA10;TBPL1;KRAS;ATP6V0D1
Cardiac muscle contraction	1978-10-01	0.0330309	0.407224	0	0	2.07747	7.08482	COX8C;CACNB4;TPM4;FXYD2;TPM1;ATP1A1;ATP1B1;COX7A1;MYH6;SLC9A1
Aldosterone-regulated sodium reabsorption	1937-06-01	0.0334462	0.407224	0	0	2.73136	9.28067	SLC9A3R2;FXYD2;PIK3R2;KRAS;ATP1A1;ATP1B1
Butanoate metabolism	2028-05-01	0.03498	0.407224	0	0	3.06683	10.283	BDH2;ACSM3;HADH;ACADS;ACAT1
Complement and coagulation cascades	1979-10-01	0.035659	0.407224	0	0	2.04725	6.82503	SERPINA1;PROC;VWF;C1S;PROS1;C5AR1;F11;VSIG4;CFB;CD55
Endometrial cancer	1958-08-01	0.0367633	0.407224	0	0	2.25904	7.4622	GSK3B;NRAS;EGF;MYC;AXIN1;CTNNA1;PIK3R2;KRAS
Kaposi sarcoma-associated herpesvirus infection	19/186	0.0404403	0.428612	0	0	1.60969	5.16377	LYN;GSK3B;BECN1;SRC;TRADD;STAT2;PIK3R2;TICAM1;GNG11;RELA;NRAS;PPP3R2;CLEC2B;MYC;GNB4;E2F1;KRAS;FADD;MICB
Cocaine addiction	1949-07-01	0.0416706	0.428612	0	0	2.3524	7.47583	ATF2;DDC;CREB3L3;TH;CREB3L4;RELA;GNAI2
Viral carcinogenesis	20/201	0.0456724	0.435313	0	0	1.56336	4.82495	LYN;HDAC4;ATF2;GTF2A2;SRC;TRADD;PXN;PIK3R2;GTF2H1;HDAC8;HDAC9;RELA;CCNA1;NRAS;CREB3L3;CREB3L4;TBPL1;PMAIP1;KRAS;ATP6V0D1
Cholesterol metabolism	1950-07-01	0.045793	0.435313	0	0	2.29757	7.08484	ABCA1;STARD3;MYLIP;ABCG5;LRP1;OSBPL5;CYP7A1
Regulation of actin cytoskeleton	21/214	0.0468566	0.435313	0	0	1.53965	4.71234	SRC;EGF;ITGB3;PXN;ARPC5L;PIK3R2;ARPC5;SSH2;ACTB;SLC9A1;NRAS;CXCL12;CFL2;ITGA10;FGF19;PFN4;KRAS;EZR;FGFR3;BCAR1;FGF21

## Sheet: S_Mic_Ins_42677
Term	Overlap	P-value	Adjusted P-value	Old P-value	Old Adjusted P-value	Odds Ratio	Combined Score	Genes
Viral carcinogenesis	62/201	3.73838e-12	1.13273e-09	0	0	3.2002	84.2049	ATF2;CDKN1B;DDX3X;UBE3A;CHD4;CCND2;CCND1;CREB3L1;EP300;IKBKG;PRKACA;ACTN1;TRAF2;RHOA;RBL2;CREB3;CREB1;RBL1;PIK3CA;HIST4H4;HIST1H2BF;IRF7;HIST1H2BE;HIST1H2BG;ATP6V0D1;IL6ST;TP53;IRF9;HIST1H2BC;SP100;ATF6B;HIST1H2BI;HDAC1;HIST1H2BK;GTF2E2;HIST2H4A;HIST2H4B;MAPK3;LYN;RANBP1;JUN;EGR3;HIST1H4K;HIST1H4L;CDKN2A;BAD;STAT3;HIST1H4A;HIST1H4B;HNRNPK;CDK4;DNAJA3;CDK2;HIST1H4H;HIST1H4I;KRAS;HIST1H4J;LTBR;HIST…
Pathways in cancer	116/530	4.83871e-10	7.33065e-08	0	0	2.02359	43.4044	CALML3;IGF1R;FGF6;FRAT2;CCND2;CCND1;EP300;PIM2;PRKACA;IL13RA1;PRKCG;IL4R;PRKCB;DAPK2;F2R;WNT5A;FLT3LG;PRKCA;PGF;RUNX1;BCR;AR;ADCY9;COL4A2;MSH3;COL4A1;IL6ST;TP53;NOTCH3;CUL2;LPAR1;KLK3;LPAR4;STK4;HIF1A;FOXO1;RALGDS;WNT2;WNT4;FZD1;JUN;SMAD4;SMAD3;JUP;GADD45B;ZBTB16;BRAF;GNG11;ESR1;BMP2;CDK4;IL7;CDK2;CALM3;GNB5;CALM1;CALM2;FGFR3;FGFR2;GSTM5;BCL2L1;NFE2L2;CDKN1B;FLT4;PTEN;LAMC1;RAC2;IKBKG;JAK2;NKX3-1…
Tuberculosis	52/179	2.14236e-09	2.16378e-07	0	0	2.92759	58.4387	CIITA;ITGAM;CALML3;TCIRG1;TNF;CTSS;EEA1;PPP3CA;LAMP1;CASP10;LAMP2;EP300;HLA-DOA;JAK2;ATP6V0B;ARHGEF12;APAF1;SPHK2;RIPK2;IFNGR2;IL18;RHOA;IL1A;CREB1;TRAF6;IL1B;RFX5;ATP6V0D1;ATP6V0C;TLR2;MALT1;CYP27B1;MAPK9;PPP3R1;IRAK1;CD14;BID;ATP6V0A1;MAPK3;HSPA9;NFYA;BAD;STAT1;MAPK14;MAPK10;MAPK11;CD209;CALM3;CALM1;CALM2;FCGR2C;MYD88
AGE-RAGE signaling pathway in diabetic complications	35/100	4.63807e-09	3.51334e-07	0	0	3.83695	73.6271	CDKN1B;SERPINE1;TNF;PRKCZ;FOXO1;ICAM1;MAPK9;CCND1;PLCE1;JAK2;MAPK3;SMAD4;JUN;SMAD3;PRKCB;STAT1;MMP2;STAT3;PRKCA;NFATC1;MAPK14;AGT;COL1A1;MAPK10;IL1A;MAPK11;COL3A1;COL1A2;COL4A2;PIK3CA;COL4A1;CDK4;IL1B;KRAS;NOX1
MAPK signaling pathway	71/295	2.22327e-08	1.09499e-06	0	0	2.27142	40.0264	ATF2;FLT4;IL1RAP;AREG;TNF;IGF1R;RPS6KA4;PPP3CA;FGF6;RAC2;MAP3K8;IKBKG;PRKACA;PRKCG;DUSP4;DUSP3;IL1R1;PRKCB;FLT3LG;RRAS2;PRKCA;TRAF2;MAPK8IP2;DUSP6;PGF;DUSP7;CDC25B;CACNB1;IL1A;PPM1A;CACNB3;IL1B;TRAF6;MAPT;TP53;CACNA1A;CACNA1C;STK4;RELB;CACNA1G;MAPK9;PPP3R1;IRAK1;FLNB;CD14;FLNC;PAK2;MAP4K4;MAPK3;HSPA8;JUN;JUND;ANGPT2;GADD45B;HSPA6;NFATC3;NFATC1;BRAF;MAPK14;MAPK10;NR4A1;MAPK11;EFNA3;NF1;FAS;KRAS;MA…
Human papillomavirus infection	77/330	2.4089e-08	1.09499e-06	0	0	2.18278	38.2893	CDKN1B;PTEN;PPP2R2A;UBE3A;CHD4;LAMC1;TCIRG1;TNF;OASL;CCND2;CCND1;CREB3L1;EP300;IKBKG;ATP6V1E1;PRKACA;MAGI1;PRKCI;ATP6V0B;ATP6V0E1;VWF;ITGA3;ITGA2;WNT5A;AXIN1;TSC1;RBL2;CREB3;CREB1;RBL1;COL4A2;PIK3CA;NFX1;COL4A1;PARD3;IRF1;COL6A3;ATP6V0D1;TP53;ATP6V0C;LLGL1;IRF9;LLGL2;ITGA9;NOTCH3;TNXB;HDAC1;LAMA4;PRKCZ;FOXO1;VTN;RELN;PARD6A;E2F1;HES1;WNT2;ATP6V0A1;WNT4;MAPK3;FZD1;TCF7L2;LAMB3;CSNK1A1;STAT1;BAD;MX…
Cellular senescence	46/160	2.52967e-08	1.09499e-06	0	0	2.88017	50.3817	TRAF3IP2;SERPINE1;PTEN;ITPR2;CALML3;FOXO1;ZFP36L2;ZFP36L1;PPP3CA;PPP3R1;CCND2;CCND1;RBBP4;CHEK2;CAPN2;E2F1;MYBL2;NBN;E2F4;BTRC;MAPK3;SMAD3;GADD45B;CDKN2A;NFATC3;HUS1;RRAS2;TSC1;NFATC1;HIPK1;MAPK14;NFATC4;RBL2;IL1A;MAPK11;RBL1;PIK3CA;CDK4;CDK2;CALM3;ATM;KRAS;RAD1;CALM1;TP53;CALM2
Pertussis	28/76	4.45449e-08	1.68714e-06	0	0	4.14889	70.2272	C1QB;ITGAM;C1S;C1R;CALML3;C4BPA;TNF;GNAI2;C2;MAPK9;C5;IRAK1;CASP1;CD14;MAPK3;JUN;MAPK14;RHOA;MAPK10;IL1A;MAPK11;IL1B;IRF1;TRAF6;CALM3;CALM1;CALM2;MYD88
Lysosome	38/123	5.05565e-08	1.70207e-06	0	0	3.18589	53.5235	SCARB2;ASAH1;CTSZ;TCIRG1;LIPA;CTSS;SGSH;GGA2;LAPTM4B;LAMP1;GM2A;CTSL;LAMP2;PSAP;NEU1;CLTCL1;AP1S1;IDS;AP3S2;CTSC;ATP6V0A1;CTSB;ARSA;CD164;ATP6V0B;SORT1;SLC11A1;GAA;M6PR;CTNS;AP3B1;PLA2G15;GALC;TPP1;DNASE2;PPT2;ATP6V0D1;ATP6V0C
Human cytomegalovirus infection	57/225	8.30426e-08	2.51619e-06	0	0	2.42519	39.54	ATF2;CALML3;TNF;PPP3CA;AKAP13;CCND1;CREB3L1;RAC2;IKBKG;PRKACA;PRKCG;ARHGEF12;IL1R1;PRKCB;TAP2;PRKCA;TSC1;TRAF2;RHOA;CREB3;ADCY9;CREB1;PIK3CA;IL1B;ARHGEF1;TP53;CCL3L1;ATF6B;PTGER1;ROCK2;CCL3L3;PTGER3;CXCR4;ITPR2;GNAI2;PPP3R1;GNG5;E2F1;CCL3;BID;MAPK3;CDKN2A;STAT3;NFATC3;NFATC1;MAPK14;GNG11;NFATC4;MAPK11;CDK4;CTNNB1;FAS;CALM3;KRAS;GNB5;CALM1;CALM2
Th17 cell differentiation	34/107	1.17778e-07	3.24424e-06	0	0	3.31597	52.9046	RORA;AHR;IL1RAP;GATA3;HIF1A;CD3D;PPP3CA;MAPK9;PPP3R1;IKBKG;HLA-DOA;JAK2;MAPK3;SMAD4;JUN;HSP90AA1;IL4R;SMAD3;IL1R1;STAT1;IFNGR2;STAT3;NFATC3;NFATC1;MAPK14;RUNX1;MAPK10;MAPK11;LCK;IL1B;RARA;PRKCQ;IL6ST;NFKBIB
C-type lectin receptor signaling pathway	33/104	1.8667e-07	4.71343e-06	0	0	3.30814	51.256	ITPR2;CALML3;TNF;MALT1;RELB;PPP3CA;MAPK9;PPP3R1;CASP1;IKBKG;MAPK3;JUN;EGR3;ARHGEF12;STAT1;NFATC3;RRAS2;NFATC1;MAPK14;RHOA;NFATC4;MAPK10;CYLD;MAPK11;PIK3CA;CD209;IL1B;IRF1;CALM3;KRAS;CALM1;CALM2;IRF9
Hepatitis B	44/163	3.65016e-07	7.9324e-06	0	0	2.63627	39.0783	ATF2;DDX3X;ATF6B;TNF;MAPK9;IRAK1;CASP10;CREB3L1;E2F1;EP300;IKBKG;JAK2;BID;MAPK3;PRKCG;SMAD4;JUN;SMAD3;EGR3;APAF1;PRKCB;BAD;STAT1;STAT3;NFATC3;PRKCA;NFATC1;BRAF;MAPK14;NFATC4;MAPK10;CREB3;MAPK11;CREB1;PIK3CA;TRAF6;CDK2;IRF7;BIRC5;FAS;KRAS;TP53;MYD88;TLR2
Human immunodeficiency virus 1 infection	53/212	3.66513e-07	7.9324e-06	0	0	2.37995	35.2691	CALML3;CD3D;TNF;PPP3CA;RAC2;AP1S1;IKBKG;BTRC;PRKCG;PRKCB;TAP2;PRKCA;TRAF2;TNFRSF1B;PIK3CA;TRAF6;TLR2;CUL5;CXCR4;ITPR2;GNAI2;MAPK9;PPP3R1;IRAK1;GNG5;BID;PAK2;MAPK3;JUN;BAD;LIMK2;LIMK1;NFATC3;NFATC1;MAPK14;GNG11;NFATC4;BST2;MAPK10;CUL4A;MAPK11;WEE1;APOBEC3A_B;FAS;CALM3;ATM;KRAS;GNB5;CALM1;CALM2;APOBEC3A;MYD88;BCL2L1
Osteoclast differentiation	37/127	3.95085e-07	7.98071e-06	0	0	2.92768	43.1661	FHL2;LILRA2;TNF;RELB;PPP3CA;MAPK9;PPP3R1;SIRPA;FYN;IKBKG;MAPK3;JUN;JUND;IL1R1;STAT1;IFNGR2;CYBA;NFATC1;TRAF2;LILRB1;GAB2;MAPK14;FOSL1;MAPK10;CYLD;IL1A;MAPK11;CREB1;PIK3CA;LCK;TRAF6;IL1B;BTK;PPARG;FCGR2C;NOX1;IRF9
Alcoholism	47/180	4.29457e-07	8.13284e-06	0	0	2.52067	36.9548	ATF2;ATF6B;SHC1;MAOA;HIST1H2BI;HDAC1;HIST1H2BK;CALML3;SLC6A3;GNAI2;HIST2H4A;HIST2H4B;GNG5;CREB3L1;PRKACA;DRD2;SLC18A2;MAPK3;HIST1H4K;H3F3B;HIST1H4L;HIST1H2AJ;H3F3A;BRAF;GNG11;GRIN1;CREB3;HIST1H4A;HIST1H4B;CREB1;HIST4H4;HIST1H2BF;HIST1H2BE;HIST1H4H;HIST1H4I;CALM3;KRAS;HIST1H2BG;HIST1H4J;GNB5;HIST1H4C;CALM1;HIST1H4D;CALM2;HIST1H4E;HIST1H2BC;HIST1H4F
Signaling pathways regulating pluripotency of stem cells	39/139	5.67283e-07	1.0111e-05	0	0	2.77801	39.9545	ACVR1B;IGF1R;POU5F1B;PCGF1;JARID2;JAK2;WNT2;WNT4;MAPK3;FZD1;SMAD1;SMAD4;SMAD3;PCGF2;WNT5A;PCGF3;STAT3;LIF;AXIN1;LIFR;INHBB;MAPK14;SMAD5;POU5F1;ACVR2A;MAPK11;REST;PIK3CA;ID2;ID1;ID4;CTNNB1;LHX5;KRAS;HOXB1;TCF3;IL6ST;FGFR3;FGFR2
Transcriptional misregulation in cancer	47/186	1.18636e-06	1.99703e-05	0	0	2.41103	32.8976	CCNT2;CDKN1B;ITGAM;KMT2A;HDAC1;PRCC;MLLT3;FOXO1;AFF1;IGF1R;HOXA10;FUT8;HHEX;CCND2;CD14;KDM6A;PTCRA;SMAD1;SS18;GADD45B;JUP;H3F3B;IL1R2;ZBTB16;H3F3A;TFE3;ETV4;DUSP6;SUPT3H;RUNX1;ETV6;PER2;MAF;NR4A3;BCL6;PAX8;EWSR1;ID2;RARA;ATM;PPARG;NUPR1;ERG;TCF3;TP53;BCL2L1;BIRC3
Aldosterone synthesis and secretion	30/98	1.55026e-06	2.30469e-05	0	0	3.13678	41.9609	ATF2;ATF6B;ITPR2;CALML3;ATP1A2;CACNA1C;CACNA1G;MC2R;CREB3L1;NPPA;PRKACA;LDLR;PRKCG;KCNJ5;PRKCB;PDE2A;ATP2B4;PRKCA;ATP2B1;AGT;NR4A2;NR4A1;CREB3;ADCY9;CREB1;STAR;PRKD3;CALM3;CALM1;CALM2
Fluid shear stress and atherosclerosis	38/139	1.58912e-06	2.30469e-05	0	0	2.67873	35.7673	SDC4;GSTP1;CALML3;TNF;PRKCZ;TXN2;ICAM1;MAPK9;SUMO1;CTSL;SUMO3;GPC1;RAC2;IKBKG;MEF2A;JUN;HSP90AA1;CAV3;IL1R1;IL1R2;MMP2;CYBA;MAPK14;RHOA;ACVR2A;MAPK10;IL1A;MAPK11;PIK3CA;IL1B;CTNNB1;CALM3;CALM1;TP53;CALM2;NOX1;GSTM5;NFE2L2
Focal adhesion	49/199	1.59731e-06	2.30469e-05	0	0	2.32973	31.0953	FLT4;PTEN;LAMC1;IGF1R;CCND2;CCND1;RAC2;CAPN2;PRKCG;PPP1R12A;VWF;PRKCB;ITGA3;ACTN1;ITGA2;PRKCA;RHOA;PGF;COL4A2;PIK3CA;COL4A1;COL6A3;TLN1;DOCK1;VCL;BIRC3;ITGA9;TNXB;SHC1;ROCK2;LAMA4;VTN;MAPK9;RELN;FLNB;FYN;FLNC;PAK2;MAPK3;JUN;CAV3;LAMB3;BAD;BRAF;PARVB;COL1A1;MAPK10;COL1A2;CTNNB1
Proteoglycans in cancer	49/201	2.17195e-06	2.99137e-05	0	0	2.29881	29.9762	TNF;IGF1R;CCND1;CTSL;PLCE1;TIMP3;PRKACA;PRKCG;ARHGEF12;PPP1R12A;PRKCB;MMP2;ITGA2;WNT5A;PLAUR;RRAS2;PRKCA;RHOA;PIK3CA;COL21A1;ARHGEF1;TP53;TLR2;HBEGF;SDC4;ROCK2;TWIST1;ITPR2;HIF1A;VTN;GPC1;FLNB;FLNC;WNT2;WNT4;MAPK3;FZD1;CAV3;STAT3;BRAF;MAPK14;ESR1;MAPK11;TFAP4;PDCD4;CTNNB1;FAS;PTPN6;KRAS
Human T-cell leukemia virus 1 infection	52/219	2.49671e-06	3.28914e-05	0	0	2.22125	28.6553	ATF2;NRP1;TRRAP;CRTC1;PTEN;CD3D;TNF;ICAM1;PPP3CA;XPO1;CCND2;CCND1;CREB3L1;CHEK2;EP300;IKBKG;PRKACA;HLA-DOA;IL1R1;IL1R2;CREB3;ADCY9;CREB1;PIK3CA;LCK;CANX;TLN1;TP53;ATF6B;RELB;MAPK9;PPP3R1;E2F1;MAPK3;RANBP1;JUN;SMAD4;RANBP3;SMAD3;CDKN2A;NFATC3;NFATC1;NFATC4;FOSL1;MAPK10;CDK4;CDK2;ATM;KRAS;TCF3;LTBR;BCL2L1
Salmonella infection	27/86	2.97155e-06	3.75158e-05	0	0	3.25144	41.3793	CCL3L1;ROCK2;ARPC1B;CCL3L3;WASL;CXCL3;MAPK9;CASP1;CCL3;FLNB;FLNC;CD14;MYH10;DYNC1I1;MAPK3;JUN;IFNGR2;IL18;MAPK14;MAPK10;IL1A;MAPK11;IL1B;MYH9;PKN2;PKN1;MYD88
Influenza A	43/171	3.79715e-06	4.427e-05	0	0	2.39299	29.8675	ATF2;CIITA;TNF;ICAM1;MAPK9;XPO1;PABPN1;TNFSF10;CASP1;EP300;TRIM25;HLA-DOA;JAK2;BCL2L2-PABPN1;PRSS2;RAE1;AGFG1;MAPK3;IVNS1ABP;HSPA8;JUN;PRKCB;STAT1;IFNGR2;HSPA6;MX1;IL18;PRKCA;MAPK14;EIF2S1;MAPK10;IL1A;MAPK11;DDX39B;OAS1;PIK3CA;OAS2;IL1B;IRF7;FAS;MYD88;IRF9;NFKBIB
Systemic lupus erythematosus	36/133	3.79875e-06	4.427e-05	0	0	2.64084	32.9599	C1QB;C1S;HIST1H2BI;C1R;CD80;HIST1H2BK;TNF;C2;HIST2H4A;C5;HIST2H4B;SNRPD1;HLA-DOA;TRIM21;SSB;HIST1H4K;H3F3B;HIST1H4L;ACTN1;HIST1H2AJ;H3F3A;HIST1H4A;HIST1H4B;HIST4H4;HIST1H2BF;HIST1H2BE;HIST1H4H;HIST1H4I;HIST1H2BG;HIST1H4J;HIST1H4C;HIST1H4D;HIST1H4E;SNRPB;HIST1H2BC;HIST1H4F
cAMP signaling pathway	50/212	4.7312e-06	5.30946e-05	0	0	2.20056	26.9818	GLP1R;RYR2;VIPR2;CALML3;HTR4;CREB3L1;NPPA;RAC2;CNGA1;PLCE1;EP300;SOX9;PRKACA;ABCC4;PPP1R12A;F2R;PDE4C;NPY1R;RRAS2;RHOA;CREB3;ADCY9;CREB1;PIK3CA;PPARA;RAPGEF3;RAPGEF4;CNGB1;ROCK2;PTGER3;ATP1A2;ADRB2;CACNA1C;GNAI2;MAPK9;MC2R;DRD2;MAPK3;JUN;GABBR1;BAD;ATP2B4;NFATC1;BRAF;ATP2B1;GRIN1;MAPK10;CALM3;CALM1;CALM2
Kaposi sarcoma-associated herpesvirus infection	45/186	6.85837e-06	7.37437e-05	0	0	2.27356	27.0327	ITPR2;CALML3;CXCL3;HIF1A;ICAM1;PPP3CA;MAPK9;PPP3R1;CCND1;UBB;GNG5;E2F1;EP300;IKBKG;JAK2;BID;MAPK3;LYN;JUN;ANGPT2;STAT1;STAT3;NFATC3;NFATC1;TRAF2;MAPK14;GNG11;NFATC4;MAPK10;MAPK11;CREB1;CLEC2B;PIK3CA;CDK4;IRF7;FAS;CTNNB1;CALM3;KRAS;GNB5;IL6ST;CALM1;TP53;CALM2;IRF9
Dopaminergic synapse	35/131	7.05798e-06	7.37437e-05	0	0	2.59332	30.7603	ATF2;ATF6B;MAOA;CACNA1A;ITPR2;CALML3;PPP2R2A;CACNA1C;SLC6A3;ARNTL;GNAI2;PPP3CA;MAPK9;GNG5;KIF5C;CREB3L1;PRKACA;DRD2;SLC18A2;PRKCG;KCNJ5;PRKCB;PRKCA;PPP2R3A;MAPK14;GNG11;MAPK10;CREB3;MAPK11;GNAL;CREB1;CALM3;GNB5;CALM1;CALM2
Thyroid hormone signaling pathway	32/116	8.37098e-06	8.27974e-05	0	0	2.7083	31.6621	PFKFB2;NOTCH3;THRA;HDAC1;ATP1A2;HIF1A;FOXO1;MED14;MED13;CCND1;PLCE1;EP300;PRKACA;WNT4;MAPK3;PRKCG;MED1;NCOA2;PRKCB;BAD;STAT1;NCOA3;DIO2;PRKCA;ESR1;MED13L;PIK3CA;TBC1D4;RCAN2;CTNNB1;KRAS;TP53
FoxO signaling pathway	35/132	8.47102e-06	8.27974e-05	0	0	2.56644	29.9731	CDKN1B;AGAP2;PTEN;PRKAG1;IRS2;STK4;FOXO1;IGF1R;MAPK9;CCND2;CCND1;TNFSF10;S1PR1;EP300;HOMER3;S1PR4;MAPK3;PLK4;SMAD4;SMAD3;GADD45B;PRMT1;STAT3;BRAF;MAPK14;ATG12;RBL2;MAPK10;MAPK11;BCL6;PIK3CA;CDK2;ATM;KRAS;SGK1
Amoebiasis	28/96	9.6011e-06	9.09104e-05	0	0	2.92527	33.7975	ITGAM;LAMA4;LAMC1;TNF;MUC2;CD14;PRKACA;PRKCG;SERPINB3;SERPINB4;ARG2;SERPINB1;LAMB3;IL1R1;PRKCB;IL1R2;ACTN1;PRKCA;COL1A1;COL3A1;COL1A2;GNAL;PIK3CA;COL4A2;COL4A1;IL1B;VCL;TLR2
Prostate cancer	28/97	1.19136e-05	0.000109389	0	0	2.88271	32.6837	CDKN1B;GSTP1;PTEN;KLK3;FOXO1;IGF1R;CCND1;CREB3L1;E2F1;EP300;IKBKG;NKX3-1;MAPK3;TCF7L2;HSP90AA1;BAD;IL1R2;BRAF;AR;CREB3;CREB1;PIK3CA;CDK2;CTNNB1;KRAS;ERG;TP53;FGFR2
Amphetamine addiction	22/68	1.40496e-05	0.000124994	0	0	3.39367	37.9172	PRKCG;ATF2;JUN;ATF6B;PRKCB;MAOA;HDAC1;CALML3;PRKCA;CACNA1C;SLC6A3;GRIN1;PPP3CA;CREB3;PPP3R1;CREB1;CREB3L1;CALM3;PRKACA;CALM1;CALM2;SLC18A2
Endocytosis	54/244	1.46467e-05	0.000124994	0	0	2.02643	22.5568	ARF3;SH3GL3;WIPF1;ARPC1B;WASL;IGF1R;EEA1;KIF5C;AP2M1;PSD;USP8;PRKCI;ARAP2;RHOA;RNF41;DNM2;EPN2;ACAP2;BIN1;PARD3;TRAF6;STAM2;AGAP2;CXCR4;ASAP2;PRKCZ;SNX1;PARD6A;CXCR1;UBB;GRK5;CLTCL1;GRK6;AP2S1;PIP5K1A;PIP5K1B;LDLR;CYTH1;ARFGEF1;GIT2;HSPA8;SMAD3;CAV3;SMURF2;IQSEC1;HSPA6;WWP1;AP2B1;RAB11A;EHD2;NEDD4;CHMP2B;FGFR3;FGFR2
Sphingolipid signaling pathway	32/119	1.48508e-05	0.000124994	0	0	2.61446	29.0662	ASAH1;ROCK2;PTEN;PPP2R2A;TNF;PRKCZ;GNAI2;MAPK9;RAC2;S1PR1;FCER1A;FYN;BID;S1PR4;MAPK3;PRKCG;ABCC1;CERS6;PRKCB;SPHK2;PRKCA;TRAF2;GAB2;PPP2R3A;MAPK14;RHOA;MAPK10;MAPK11;PIK3CA;KRAS;TP53;NSMAF
Thyroid hormone synthesis	23/74	1.89154e-05	0.000154902	0	0	3.20048	34.8069	PRKCG;ATF2;GPX2;GPX1;ATF6B;PRKCB;GPX7;ITPR2;PRKCA;ATP1A2;TTF2;ASGR1;ASGR2;PDIA4;SLC5A5;CREB3;ADCY9;CREB1;PAX8;CREB3L1;CANX;PRKACA;SLC26A4
cGMP-PKG signaling pathway	40/166	2.39469e-05	0.000186238	0	0	2.25885	24.0335	ATF2;ATF6B;ROCK2;NPR2;ITPR2;CALML3;IRS2;ATP1A2;CACNA1C;ADRB2;GNAI2;PPP3CA;RGS2;PPP3R1;CREB3L1;NPPA;CNGA1;PRKG2;MEF2D;MAPK3;MEF2A;TRPC6;PPP1R12A;BAD;PDE2A;NFATC3;ATP2B4;NFATC1;ATP2B1;ADRA2B;RHOA;NFATC4;CREB3;ADCY9;CREB1;PPIF;CALM3;CALM1;CALM2;CNGB1
Measles	35/138	2.39712e-05	0.000186238	0	0	2.4161	25.7041	CDKN1B;CD3D;MAPK9;CCND2;CCND1;IRAK1;IKBKG;BID;HSPA8;JUN;APAF1;BAD;STAT1;HSPA6;MX1;STAT3;EIF2S1;MAPK10;IL1A;OAS1;PIK3CA;CD209;CDK4;OAS2;TRAF6;IL1B;CDK2;IRF7;FAS;TP53;MYD88;IRF9;BCL2L1;NFKBIB;TLR2
Parathyroid hormone synthesis, secretion and action	29/106	2.58053e-05	0.000195475	0	0	2.67533	28.2647	ATF2;ATF6B;ITPR2;GATA3;PTH1R;GNAI2;CYP27B1;AKAP13;CREB3L1;PRKACA;MEF2D;MAPK3;PRKCG;MEF2A;JUND;PRKCB;PDE4C;PRKCA;BRAF;RHOA;NR4A2;CREB3;MMP14;ADCY9;CREB1;CYP24A1;MMP17;ARHGEF1;HBEGF
Toxoplasmosis	30/113	3.53235e-05	0.000261049	0	0	2.56768	26.3212	CIITA;LAMA4;LAMC1;TNF;GNAI2;MAPK9;IRAK1;ALOX5;IKBKG;HLA-DOA;JAK2;LDLR;MAPK3;HSPA8;LAMB3;BAD;STAT1;IFNGR2;HSPA6;STAT3;MAPK14;MAPK10;MAPK11;TRAF6;PPIF;MYD88;BCL2L1;NFKBIB;BIRC3;TLR2
Phagosome	37/152	3.7603e-05	0.000271279	0	0	2.28794	23.3105	STX12;ITGAM;C1R;TCIRG1;CTSS;EEA1;TUBB6;TUBA1B;LAMP1;TUBB3;CTSL;LAMP2;CD14;CD36;NOS1;ATP6V1E1;HLA-DOA;DYNC1I1;ATP6V0A1;ATP6V0B;ATP6V0E1;TUBB;ITGA2;STX7;TAP2;M6PR;CYBA;MARCO;TUBB2B;PIKFYVE;TUBB2A;CD209;CANX;ATP6V0D1;ATP6V0C;FCGR2C;TLR2
Wnt signaling pathway	38/158	3.95241e-05	0.000278507	0	0	2.25214	22.8335	ROCK2;PPP3CA;MAPK9;PPP3R1;FRAT2;CCND2;CCND1;RAC2;EP300;TBL1X;BTRC;PRKACA;WNT2;WNT4;PRKCG;FZD1;TCF7L2;SMAD4;JUN;SMAD3;PRKCB;CSNK1A1;CTNNBIP1;WNT5A;SIAH1;NFATC3;AXIN1;PRKCA;NFATC1;RHOA;NFATC4;FOSL1;MAPK10;SFRP1;SFRP5;CTNNB1;ROR2;TP53
Fatty acid degradation	16/44	4.11983e-05	0.000283707	0	0	4.04909	40.8841	GCDH;ADH1B;ACSL1;CYP4A11;ACSL4;ACSL3;ACADSB;ADH5;ALDH3A2;ACADL;ALDH2;EHHADH;ACSBG1;HADH;ACAA1;ALDH7A1
Rap1 signaling pathway	46/206	4.82859e-05	0.000316797	0	0	2.0467	20.3408	ITGAM;FLT4;LPAR1;FPR1;CALML3;LPAR4;PRKCZ;GNAI2;IGF1R;FGF6;PARD6A;RAC2;PLCE1;DRD2;RALGDS;MAPK3;PRKCG;MAGI1;PRKCI;ANGPT2;PRKCB;F2R;PRKCA;BRAF;MAPK14;RHOA;PGF;GRIN1;MAPK11;EFNA3;ADCY9;PIK3CA;PRKD3;PARD3;ID1;CTNNB1;CALM3;KRAS;TLN1;CALM1;RAPGEF5;CALM2;FGFR3;RAPGEF3;FGFR2;RAPGEF4
PI3K-Akt signaling pathway	70/354	4.87132e-05	0.000316797	0	0	1.75945	17.4706	ATF2;CDKN1B;FLT4;PTEN;PPP2R2A;LAMC1;AREG;IGF1R;TCL1B;FGF6;CCND2;CCND1;CREB3L1;MYB;IKBKG;JAK2;MAGI1;HSP90AA1;IL4R;VWF;ITGA3;ITGA2;F2R;FLT3LG;PRKCA;TSC1;PRLR;PGF;RBL2;CREB3;CREB1;COL4A2;PIK3CA;COL4A1;DDIT4;COL6A3;SGK1;EIF4E2;TP53;TLR2;ITGA9;PHLPP1;TNXB;ATF6B;LAMA4;LPAR1;LPAR4;VTN;RELN;GNG5;MAPK3;ANGPT2;LAMB3;BAD;PPP2R3A;GNG11;COL1A1;NR4A1;EFNA3;COL1A2;IL7;CDK4;CDK2;PKN2;KRAS;PKN1;GNB5;FGFR3;FGFR2;B…
Estrogen signaling pathway	34/137	5.01857e-05	0.000316797	0	0	2.34611	23.226	ATF2;ATF6B;SHC1;ITPR2;CALML3;GNAI2;KRT33B;CREB3L1;PRKACA;MAPK3;HSPA8;NCOA2;KCNJ5;JUN;HSP90AA1;GABBR1;NCOA3;MMP2;HSPA6;KRT13;ESR1;CREB3;ADCY9;CREB1;PIK3CA;KRT17;KRT16;RARA;CALM3;KRAS;CALM1;CALM2;EBAG9;HBEGF
Insulin signaling pathway	34/137	5.01857e-05	0.000316797	0	0	2.34611	23.226	PYGB;SHC1;PRKAG1;CALML3;IRS2;PYGL;PRKCZ;FOXO1;ACACA;PTPRF;MAPK9;PRKAR2B;PRKAR2A;FLOT1;INPP5K;FLOT2;PRKACA;MAPK3;PRKCI;BAD;TSC1;PHKA1;BRAF;MAPK10;PPP1R3C;PIK3CA;PRKAR1A;PPP1R3D;CALM3;KRAS;CALM1;EIF4E2;CALM2;RHOQ
Phosphatidylinositol signaling system	27/99	5.13039e-05	0.000317246	0	0	2.66239	26.2984	CDS1;MTMR2;DGKA;PTEN;ITPR2;CALML3;MTM1;INPP5A;PPIP5K2;PIP4K2A;PLCE1;PIP5K1A;INPP5K;PIP5K1B;PRKCG;PRKCB;SACM1L;OCRL;PRKCA;SYNJ2;INPP4A;PIKFYVE;PIK3CA;CALM3;CALM1;CALM2;PI4K2A
Epstein-Barr virus infection	45/201	5.42992e-05	0.000329053	0	0	2.05317	20.1642	CDKN1B;PSMD13;HDAC1;CD3D;TNF;ICAM1;RELB;MAPK9;CCND2;CCND1;IRAK1;E2F1;CIR1;HES1;IKBKG;BID;HLA-DOA;LYN;JUN;GADD45B;APAF1;STAT1;STAT3;TAP2;ISG15;TRAF2;MAPK14;MAPK10;MAPK11;OAS1;PIK3CA;PSMC4;CDK4;OAS2;NEDD4;TRAF6;CDK2;BTK;IRF7;FAS;TP53;MYD88;IRF9;TLR2;NFKBIB
Hepatitis C	37/155	5.88486e-05	0.00034963	0	0	2.22938	21.7154	PPP2R2A;IFIT1;TNF;CCND1;E2F1;IKBKG;BID;LDLR;MAPK3;APAF1;BAD;STAT1;MX1;STAT3;NR1H3;BRAF;TRAF2;EIF2S1;CLDN6;CLDN11;CLDN5;OAS1;PIK3CA;CDK4;OAS2;PSME3;TRAF6;CLDN7;CDK2;IRF7;FAS;CTNNB1;KRAS;EIF3E;PPARA;TP53;IRF9
Chemokine signaling pathway	43/190	6.02778e-05	0.000351234	0	0	2.08141	20.2241	CCL14;CX3CR1;CCL3L1;SHC1;ROCK2;CCL3L3;CXCR4;WASL;CXCR6;CXCL3;PRKCZ;GNAI2;GRK5;GNG5;CXCR1;GRK6;RAC2;CCL3;CCR6;IKBKG;PRKACA;JAK2;MAPK3;LYN;CCL23;CCL21;PRKCB;BAD;CCL20;STAT1;STAT3;BRAF;GNG11;RHOA;ADCY9;PIK3CA;PARD3;ELMO1;KRAS;GNB5;CCL27;NFKBIB;PF4
NF-kappa B signaling pathway	26/95	6.57342e-05	0.000375801	0	0	2.67463	25.7564	TNF;MALT1;ICAM1;RELB;IRAK1;TRIM25;IKBKG;CD14;LYN;CARD10;UBE2I;CCL21;GADD45B;IL1R1;PRKCB;TRAF2;LCK;IL1B;TRAF6;BTK;PRKCQ;ATM;LTBR;MYD88;BIRC3;BCL2L1
Salivary secretion	25/90	6.91419e-05	0.000387963	0	0	2.72953	26.1472	ITPR2;PRH2;CALML3;ATP1A2;ADRB2;PRH1;PRB1;DMBT1;PRKG2;NOS1;PRKACA;PRKCG;AMY1A;PRKCB;AMY1B;AMY1C;ATP2B4;PRKCA;ATP2B1;LYZ;ADCY9;CALM3;CALM1;CALM2;VAMP2
Hepatocellular carcinoma	39/168	7.26033e-05	0.000399978	0	0	2.14991	20.4897	SHC1;GSTP1;PTEN;IGF1R;FRAT2;CCND1;E2F1;WNT2;WNT4;MAPK3;PRKCG;FZD1;TCF7L2;SMARCC1;SMAD4;SMARCC2;SMAD3;GADD45B;PRKCB;BAD;CSNK1A1;TXNRD2;CDKN2A;TXNRD1;WNT5A;AXIN1;PRKCA;BRAF;ARID1A;SMARCA2;SMARCA4;PIK3CA;CDK4;CTNNB1;KRAS;TP53;BCL2L1;GSTM5;NFE2L2
African trypanosomiasis	14/37	7.48022e-05	0.000404734	0	0	4.3109	40.9564	PRKCG;PRKCB;LAMA4;IL18;PRKCA;TNF;ICAM1;IL1B;NPPA;FAS;F2RL1;APOL1;MYD88;IDO1
Amyotrophic lateral sclerosis (ALS)	17/51	8.54335e-05	0.000451892	0	0	3.54317	33.1916	GPX1;APAF1;BAD;SLC1A2;TNFRSF1B;MAPK14;TNF;GRIN1;PPP3CA;MAPK11;PPP3R1;CASP1;NOS1;BID;NEFH;TP53;BCL2L1
Axon guidance	41/181	8.65009e-05	0.000451892	0	0	2.08297	19.4869	SEMA5A;NRP1;ROCK2;CXCR4;PRKCZ;RND1;GNAI2;PPP3CA;PPP3R1;RGS3;EFNB3;PARD6A;PLXNA2;RAC2;NCK2;FYN;PLXNC1;EPHB2;SRGAP2;PAK2;EPHB3;WNT4;MAPK3;SEMA6C;ARHGEF12;TRPC6;TRPC1;LIMK2;WNT5A;LIMK1;NFATC3;PRKCA;BMP7;RHOA;NFATC4;EFNA3;CDK5;PIK3CA;PARD3;KRAS;EPHA1
IL-17 signaling pathway	25/93	0.000123448	0.000625067	0	0	2.60866	23.4772	TRAF3IP2;SRSF1;CXCL3;TNF;ELAVL1;MAPK9;IKBKG;MAPK3;HSP90AA1;JUN;JUND;CCL20;TRAF2;MAPK14;MAPK10;FOSL1;MAPK11;IL1B;TRAF6;LCN2;DEFB4A;DEFB4B;S100A9;S100A8;S100A7
Apoptosis	34/143	0.000124919	0.000625067	0	0	2.21621	19.9189	CTSZ;ITPR2;TNF;CTSS;LMNB1;MAPK9;TUBA1B;CASP10;CTSL;CAPN2;TNFSF10;IKBKG;BID;CTSC;CTSB;MAPK3;JUN;GADD45B;APAF1;PARP2;BAD;TRAF2;PTPN13;EIF2S1;ERN1;MAPK10;PIK3CA;BIRC5;FAS;ATM;KRAS;TP53;BCL2L1;BIRC3
NOD-like receptor signaling pathway	40/178	0.000125839	0.000625067	0	0	2.06101	18.5089	ITPR2;CXCL3;TNF;TXN2;TRPM2;MAPK9;CASP1;NLRP1;IKBKG;ATG5;CTSB;MAPK3;JUN;HSP90AA1;RIPK2;STAT1;CARD8;IL18;CYBA;TRAF2;MAPK14;ATG12;RHOA;MAPK10;P2RX7;MAPK11;OAS1;OAS2;TRAF6;IL1B;IRF7;RBCK1;DEFB4A;DEFB4B;NAIP;MYD88;IRF9;BCL2L1;NFKBIB;BIRC3
Cushing syndrome	36/155	0.000133449	0.000652179	0	0	2.1499	19.181	ATF2;CDKN1B;KMT2A;ATF6B;ITPR2;ASH2L;AHR;CACNA1C;CACNA1G;GNAI2;MC2R;CCND1;CREB3L1;E2F1;PRKACA;PDE8A;WNT2;LDLR;WNT4;MAPK3;FZD1;USP8;TCF7L2;CDKN2A;WNT5A;AXIN1;BRAF;AGT;NR4A1;CREB3;ADCY9;CREB1;STAR;CDK4;CDK2;CTNNB1
TNF signaling pathway	28/110	0.000140267	0.000674619	0	0	2.42389	21.5047	ATF2;ATF6B;CXCL3;TNF;ICAM1;RPS6KA4;MAPK9;CASP10;CREB3L1;MAP3K8;IKBKG;MAPK3;JUN;CCL20;LIF;TRAF2;TNFRSF1B;MAPK14;MAPK10;CREB3;MAPK11;MMP14;CREB1;PIK3CA;IL1B;IRF1;FAS;BIRC3
Autophagy	31/128	0.000170514	0.000807276	0	0	2.26942	19.6911	PTEN;IRS2;HMGB1;HIF1A;IGF1R;MAPK9;LAMP1;CTSL;RB1CC1;LAMP2;PRKACA;ATG5;CTSB;MAPK3;BAD;DAPK2;ATG9A;RRAS2;TSC1;WIPI1;ATG13;EIF2S1;ATG12;ERN1;MAPK10;PIK3CA;TRAF6;DDIT4;PRKCQ;KRAS;BCL2L1
Leishmaniasis	21/74	0.000184497	0.000860041	0	0	2.8093	24.154	JUN;ITGAM;PRKCB;STAT1;IFNGR2;CYBA;MAPK14;TNF;IL1A;MAPK11;IRAK1;IL1B;TRAF6;PTPN6;HLA-DOA;JAK2;FCGR2C;MYD88;TLR2;MAPK3;NFKBIB
T cell receptor signaling pathway	26/101	0.000196572	0.000902446	0	0	2.45981	20.9932	TNF;CD3D;MALT1;PPP3CA;MAPK9;PPP3R1;NCK2;MAP3K8;FYN;IKBKG;PAK2;MAPK3;JUN;NFATC3;NFATC1;MAPK14;RHOA;MAPK11;PIK3CA;CDK4;LCK;PRKCQ;PTPN6;KRAS;PDCD1;NFKBIB
Oxytocin signaling pathway	35/153	0.000224622	0.00100979	0	0	2.10716	17.7024	RYR2;ROCK2;NPR2;PRKAG1;ITPR2;CALML3;CACNA1C;GNAI2;TRPM2;PPP3CA;RGS2;PPP3R1;CCND1;NPPA;PRKACA;MAPK3;PRKCG;KCNJ5;JUN;PPP1R12A;PRKCB;KCNJ12;NFATC3;PRKCA;NFATC1;EEF2;RHOA;NFATC4;CACNB1;CACNB3;ADCY9;CALM3;KRAS;CALM1;CALM2
Pancreatic cancer	21/75	0.00022662	0.00100979	0	0	2.75712	23.1384	SMAD4;SMAD3;GADD45B;BAD;STAT1;CDKN2A;STAT3;BRAF;MAPK10;MAPK9;CCND1;PIK3CA;CDK4;RAC2;E2F1;KRAS;IKBKG;TP53;RALGDS;MAPK3;BCL2L1
Legionellosis	17/55	0.00024253	0.00106502	0	0	3.16948	26.384	HBS1L;HSPA8;ITGAM;APAF1;SAR1A;HSPA6;IL18;CXCL3;TNF;IL1B;EEF1A2;HSF1;CASP1;CD14;NAIP;MYD88;TLR2
Insulin resistance	27/108	0.00025156	0.0010889	0	0	2.36535	19.6036	PYGB;PTEN;PRKAG1;IRS2;PYGL;TNF;PRKCZ;FOXO1;PTPRF;MAPK9;CREB3L1;CD36;PRKCB;GFPT1;STAT3;NR1H3;AGT;MAPK10;CREB3;CREB1;PPP1R3C;PIK3CA;TBC1D4;PPP1R3D;PRKCQ;PPARA;OGT
Chagas disease (American trypanosomiasis)	26/103	0.000275476	0.00116554	0	0	2.39564	19.6371	C1QB;CCL3L1;CCL3L3;SERPINE1;PPP2R2A;TNF;CD3D;GNAI2;MAPK9;IRAK1;CCL3;IKBKG;MAPK3;JUN;SMAD3;IFNGR2;MAPK14;MAPK10;MAPK11;GNAL;PIK3CA;TRAF6;IL1B;FAS;MYD88;TLR2
Chronic myeloid leukemia	21/76	0.000276959	0.00116554	0	0	2.70683	22.1734	SMAD4;CDKN1B;SMAD3;GADD45B;SHC1;HDAC1;BAD;CDKN2A;BRAF;GAB2;RUNX1;BCR;CCND1;PIK3CA;CDK4;E2F1;KRAS;IKBKG;TP53;MAPK3;BCL2L1
ECM-receptor interaction	22/82	0.000316645	0.0013143	0	0	2.59973	20.9479	TNXB;VWF;SDC4;LAMB3;ITGA3;GP1BB;ITGA2;LAMA4;LAMC1;COL1A1;VTN;GP9;RELN;COL1A2;COL4A2;COL4A1;SV2A;COL6A3;CD36;CD47;AGRN;ITGA9
Synaptic vesicle cycle	21/78	0.000407713	0.00166942	0	0	2.61156	20.3831	ATP6V0B;RAB3A;ATP6V0E1;SLC1A1;SLC1A2;CACNA1A;TCIRG1;AP2B1;SLC6A3;DNM2;SLC6A7;CLTCL1;AP2S1;SLC17A7;ATP6V1E1;ATP6V0D1;ATP6V0C;SLC18A2;AP2M1;VAMP2;ATP6V0A1
Endocrine and other factor-regulated calcium reabsorption	15/48	0.000486146	0.00193819	0	0	3.21864	24.555	PRKCG;PRKCB;ATP1A2;PRKCA;PTH1R;AP2B1;ATP2B1;ESR1;RAB11A;DNM2;ADCY9;CLTCL1;AP2S1;PRKACA;AP2M1
Valine, leucine and isoleucine degradation	15/48	0.000486146	0.00193819	0	0	3.21864	24.555	BCKDHA;HSD17B10;ACADSB;ALDH3A2;ALDH2;PCCA;OXCT1;IVD;EHHADH;DBT;HMGCS2;HADH;ACAA1;ALDH7A1;HIBCH
TGF-beta signaling pathway	23/90	0.000501078	0.00197076	0	0	2.43395	18.495	SMAD1;SMAD4;SMAD3;AMHR2;SMURF2;CHRD;INHBB;ACVR1B;TNF;LTBP1;BMP7;SMAD5;RHOA;ACVR2A;BMP2;RBL1;ID2;ID1;ID4;EP300;E2F4;NBL1;MAPK3
Cell cycle	29/124	0.000507324	0.00197076	0	0	2.16619	16.4335	CDKN1B;HDAC1;SMC3;PKMYT1;CDC14A;CDC14B;ORC5;FZR1;CCND2;CCND1;CHEK2;ORC2;E2F1;EP300;E2F4;SMAD4;SMAD3;GADD45B;CDKN2A;CDC25B;RBL2;WEE1;STAG2;RBL1;TFDP2;CDK4;CDK2;ATM;TP53
Relaxin signaling pathway	30/130	0.000521001	0.00199827	0	0	2.1291	16.0954	ATF2;ATF6B;SHC1;PRKCZ;GNAI2;MAPK9;GNG5;CREB3L1;NOS1;PRKACA;MAPK3;JUN;SMAD3;MMP2;PRKCA;MAPK14;GNG11;COL1A1;MAPK10;CREB3;MAPK11;COL3A1;ADCY9;COL1A2;CREB1;COL4A2;PIK3CA;COL4A1;KRAS;GNB5
Arginine and proline metabolism	15/49	0.000621093	0.00232015	0	0	3.12379	23.0662	ARG2;MAOA;SMOX;AMD1;ODC1;GOT2;SRM;ALDH3A2;ALDH4A1;GATM;ALDH2;NOS1;CKB;PRODH;ALDH7A1
Cocaine addiction	15/49	0.000621093	0.00232015	0	0	3.12379	23.0662	ATF2;JUN;ATF6B;MAOA;SLC6A3;GNAI2;GRIN1;GRM2;CREB3;CREB1;CDK5;CREB3L1;PRKACA;DRD2;SLC18A2
Glioma	20/75	0.000633688	0.00232015	0	0	2.57689	18.9761	PRKCG;GADD45B;PRKCB;SHC1;CDKN2A;PTEN;CALML3;PRKCA;BRAF;IGF1R;CCND1;PIK3CA;CDK4;E2F1;CALM3;KRAS;CALM1;TP53;CALM2;MAPK3
Circadian entrainment	24/97	0.000635552	0.00232015	0	0	2.33117	17.1598	PRKCG;RYR2;KCNJ5;PRKCB;CALML3;PRKCA;CACNA1C;GNG11;CACNA1G;GNAI2;GRIN1;PER2;ADCY9;CREB1;GNG5;MTNR1B;PRKG2;CALM3;GNB5;NOS1;PRKACA;CALM1;CALM2;MAPK3
Colorectal cancer	22/86	0.000647439	0.00233541	0	0	2.43669	17.8913	TCF7L2;JUN;SMAD4;SMAD3;GADD45B;BAD;AXIN1;BRAF;AREG;RHOA;MAPK10;MAPK9;CCND1;PIK3CA;MSH3;RAC2;BIRC5;CTNNB1;KRAS;TP53;RALGDS;MAPK3
RIG-I-like receptor signaling pathway	19/70	0.000676597	0.00241187	0	0	2.63958	19.2648	DDX3X;TRAF2;ISG15;MAPK14;TNF;ATG12;MAPK10;MAPK9;MAPK11;CYLD;RNF125;CASP10;TRAF6;IRF7;TRIM25;TBKBP1;IKBKG;ATG5;NFKBIB
Th1 and Th2 cell differentiation	23/92	0.000699129	0.00246321	0	0	2.36313	17.1697	NOTCH3;JUN;IL4R;STAT1;IFNGR2;NFATC3;NFATC1;GATA3;MAPK14;CD3D;MAPK10;PPP3CA;MAPK9;MAPK11;PPP3R1;MAF;LCK;PRKCQ;IKBKG;HLA-DOA;JAK2;MAPK3;NFKBIB
Vibrio cholerae infection	15/50	0.000786638	0.00271806	0	0	3.03437	21.6889	ATP6V0B;ATP6V0E1;KDELR1;PRKCA;TCIRG1;PDIA4;ADCY9;KCNQ1;KDELR2;KDELR3;ATP6V1E1;PRKACA;ATP6V0D1;ATP6V0C;ATP6V0A1
Adrenergic signaling in cardiomyocytes	32/145	0.000789402	0.00271806	0	0	2.0099	14.3592	ATF2;RYR2;ATF6B;CALML3;PPP2R2A;ATP1A2;CACNA1C;ADRB2;GNAI2;CREB3L1;SCN5A;PRKACA;MAPK3;TPM4;ATP2B4;PRKCA;PPP2R3A;ATP2B1;MAPK14;AGT;CACNB1;CREB3;MAPK11;CACNB3;ADCY9;CREB1;KCNQ1;CALM3;CALM1;CALM2;RAPGEF3;RAPGEF4
Acute myeloid leukemia	18/66	0.000872033	0.00296883	0	0	2.65633	18.713	TCF7L2;ITGAM;JUP;BAD;ZBTB16;STAT3;BRAF;DUSP6;RUNX1;PER2;CCND1;PIK3CA;RARA;KRAS;PIM2;IKBKG;CD14;MAPK3
Bladder cancer	13/41	0.000977288	0.0032902	0	0	3.28589	22.7736	CDKN2A;DAPK2;MMP2;BRAF;TYMP;CCND1;CDK4;E2F1;KRAS;FGFR3;TP53;MAPK3;HBEGF
Inflammatory mediator regulation of TRP channels	24/100	0.00101053	0.00336474	0	0	2.23877	15.4414	PRKCG;CYP2J2;IL1R1;PRKCB;CYP4A11;ITPR2;CALML3;PRKCA;ALOX12;IL1RAP;MAPK14;MAPK10;MAPK9;MAPK11;HRH1;ADCY9;PIK3CA;IL1B;F2RL1;PRKCQ;CALM3;PRKACA;CALM1;CALM2
Long-term potentiation	18/67	0.00105602	0.00347798	0	0	2.60197	17.8319	PRKCG;PRKCB;ITPR2;CALML3;PRKCA;BRAF;CACNA1C;GRIN1;PPP3CA;PPP3R1;EP300;CALM3;KRAS;PRKACA;CALM1;CALM2;RAPGEF3;MAPK3
Platelet activation	28/124	0.00112386	0.00366161	0	0	2.06874	14.0488	ROCK2;ITPR2;PRKCZ;GNAI2;PRKG2;FYN;PRKACA;MAPK3;LYN;PRKCI;ARHGEF12;PPP1R12A;VWF;GP1BB;ITGA2;F2R;MAPK14;RHOA;COL1A1;GP9;MAPK11;COL3A1;ADCY9;COL1A2;PIK3CA;BTK;ARHGEF1;TLN1
Steroid biosynthesis	2019-08-01	0.00118746	0.00382765	0	0	5.14172	34.6344	CYP27B1;NSDHL;CYP24A1;CYP2R1;DHCR7;LSS;LIPA;FDFT1
Adipocytokine signaling pathway	18/69	0.00152448	0.00481164	0	0	2.49964	16.2129	ACSL1;STAT3;PRKAG1;IRS2;ACSL4;TRAF2;ACSL3;TNFRSF1B;TNF;MAPK10;MAPK9;PRKCQ;ACSBG1;CD36;IKBKG;JAK2;PPARA;NFKBIB
Renin secretion	18/69	0.00152448	0.00481164	0	0	2.49964	16.2129	PDE1B;ITPR2;CALML3;ADRB2;CACNA1C;AGT;GNAI2;PPP3CA;PPP3R1;CREB1;NPPA;CLCA2;PRKG2;CALM3;PRKACA;CALM1;CALM2;CTSB
Glucagon signaling pathway	24/103	0.00156304	0.00486591	0	0	2.15338	13.9133	ATF2;PYGB;PRMT1;PGAM1;PRKAG1;ITPR2;CALML3;PHKA1;PYGL;FOXO1;ACACA;PPP3CA;CREB3;PPP3R1;CREB1;CREB3L1;EP300;SIK1;CALM3;SIK2;PRKACA;CALM1;PPARA;CALM2
Calcium signaling pathway	38/188	0.00157379	0.00486591	0	0	1.7986	11.6087	RYR2;PDE1B;PTGER1;PTGER3;PTAFR;CACNA1A;ITPR2;CXCR4;CALML3;CACNA1C;ADRB2;GRPR;HTR4;CACNA1G;PPP3CA;PPP3R1;HRH1;PLCE1;NOS1;PRKACA;PRKCG;AVPR1B;PRKCB;SPHK2;F2R;ATP2B4;PHKA1;PRKCA;ATP2B1;GRIN1;P2RX7;P2RX5;ADCY9;GNAL;PPIF;CALM3;CALM1;CALM2
Alzheimer disease	35/171	0.00188496	0.00576913	0	0	1.82638	11.4584	NDUFB8;UQCRB;COX4I1;PSEN2;ITPR2;CALML3;CACNA1C;TNF;HSD17B10;RTN4;PPP3CA;PPP3R1;CAPN2;APOE;NOS1;BID;SNCA;MAPK3;NDUFA7;APAF1;MME;BAD;ADAM10;SDHC;SDHB;GRIN1;ERN1;CDK5;IL1B;FAS;CALM3;MAPT;CALM1;CALM2;GAPDH
GnRH signaling pathway	22/93	0.00195663	0.00586921	0	0	2.19557	13.6927	JUN;PRKCB;MMP2;ITPR2;CALML3;PRKCA;CACNA1C;MAPK14;MAPK10;MAPK9;MAPK11;MMP14;ADCY9;GNRH2;GNRH1;CALM3;KRAS;PRKACA;CALM1;CALM2;HBEGF;MAPK3
Small cell lung cancer	22/93	0.00195663	0.00586921	0	0	2.19557	13.6927	CDKN1B;APAF1;LAMB3;GADD45B;ITGA3;ITGA2;LAMA4;PTEN;TRAF2;LAMC1;CCND1;PIK3CA;COL4A2;COL4A1;CDK4;TRAF6;CDK2;E2F1;IKBKG;TP53;BIRC3;BCL2L1
Shigellosis	17/65	0.00197577	0.00586921	0	0	2.50774	15.6152	RIPK2;ROCK2;ARPC1B;UBE2D2;WASL;MAPK14;MAPK10;MAPK9;MAPK11;ELMO1;IKBKG;BTRC;DOCK1;VCL;MAPK3;ATG5;NFKBIB
Pathogenic Escherichia coli infection	15/55	0.0022816	0.00671188	0	0	2.65431	16.1459	ROCK2;ARPC1B;TUBB;PRKCA;WASL;RHOA;TUBB6;TUBA1B;TUBB2B;TUBB2A;TUBB3;NCK2;CTNNB1;FYN;CD14
Cholinergic synapse	25/112	0.00237941	0.00686631	0	0	2.03674	12.3037	CHRNA3;CACNA1A;ITPR2;CACNA1C;GNAI2;GNG5;CREB3L1;FYN;PRKACA;JAK2;MAPK3;CHRNB2;PRKCG;PRKCB;KCNJ12;PRKCA;GNG11;CREB3;ADCY9;CREB1;PIK3CA;KCNQ1;KCNQ2;KRAS;GNB5
Leukocyte transendothelial migration	25/112	0.00237941	0.00686631	0	0	2.03674	12.3037	ITGAM;ROCK2;CXCR4;THY1;ICAM1;GNAI2;RAC2;PRKCG;PRKCB;ACTN1;MMP2;CYBA;PRKCA;MAPK14;RHOA;CLDN6;CLDN11;CLDN5;MAPK11;PIK3CA;CLDN7;CTNNB1;VCL;RAPGEF3;RAPGEF4
p53 signaling pathway	18/72	0.00254901	0.00728196	0	0	2.36037	14.0962	APAF1;GADD45B;SIVA1;CDKN2A;SERPINE1;SIAH1;PTEN;CCND2;TP53I3;CCND1;CDK4;CHEK2;CDK2;FAS;ATM;BID;TP53;BCL2L1
Ferroptosis	1940-12-01	0.00257152	0.00728196	0	0	3.0319	18.08	TF;ACSL1;GSS;PCBP2;SLC3A2;ACSL4;ACSL3;GCLM;CP;TP53;ATG5;FTL
Ras signaling pathway	44/232	0.00264952	0.00743338	0	0	1.66209	9.86178	SHC1;FLT4;CALML3;STK4;IGF1R;FGF6;MAPK9;GNG5;RAC2;PLCE1;IKBKG;PRKACA;RALGDS;PAK2;MAPK3;PRKCG;RASA4B;ANGPT2;PRKCB;BAD;FLT3LG;RRAS2;PRKCA;GAB2;GNG11;RHOA;PGF;GRIN1;MAPK10;EFNA3;PIK3CA;RASA3;RASA4;NF1;CALM3;KRAS;GNB5;CALM1;RGL1;RAPGEF5;CALM2;FGFR3;FGFR2;BCL2L1
Longevity regulating pathway	23/102	0.00303334	0.00843212	0	0	2.06282	11.9604	ATF2;HSPA8;ATF6B;HDAC1;HSPA6;PRKAG1;IRS2;TSC1;ATG13;FOXO1;IGF1R;CREB3;ADCY9;CREB1;PIK3CA;CREB3L1;RB1CC1;PPARG;KRAS;PRKACA;EIF4E2;TP53;ATG5
Circadian rhythm	1931-10-01	0.0032049	0.00877108	0	0	3.3674	19.3392	PER2;CREB1;BHLHE40;CRY2;PRKAG1;CRY1;RORA;BTRC;NPAS2;ARNTL
Tight junction	34/170	0.00321317	0.00877108	0	0	1.77347	10.1806	ROCK2;PRKAG1;PPP2R2A;WASL;PRKCZ;YBX3;MAPK9;TUBA1B;PARD6A;CCND1;MYH11;PRKACA;MYH10;MAGI1;ACTR2;PRKCI;JUN;ACTN1;RHOA;RUNX1;CLDN6;CLDN11;MAPK10;CLDN5;DLG2;MYH3;CDK4;PARD3;NEDD4;CLDN7;MYH9;AMOTL2;LLGL1;LLGL2
Epithelial cell signaling in Helicobacter pylori infection	17/68	0.00331147	0.00895871	0	0	2.35982	13.4754	LYN;ATP6V0B;JUN;ATP6V0E1;ADAM10;TCIRG1;MAPK14;MAPK10;MAPK9;MAPK11;CXCR1;IKBKG;ATP6V1E1;ATP6V0D1;ATP6V0C;HBEGF;ATP6V0A1
Rheumatoid arthritis	21/91	0.00336322	0.00901819	0	0	2.12497	12.1014	ATP6V0B;JUN;ATP6V0E1;CCL3L1;CCL20;CD80;CCL3L3;IL18;TCIRG1;TNF;ICAM1;IL1A;CTSL;IL1B;CCL3;ATP6V1E1;HLA-DOA;ATP6V0D1;ATP6V0C;TLR2;ATP6V0A1
Hematopoietic cell lineage	22/97	0.00342231	0.00909613	0	0	2.078	11.7977	IL4R;ITGAM;MME;IL1R1;ITGA3;GP1BB;IL1R2;ITGA2;FLT3LG;TNF;CD3D;GP9;IL1A;IL7;IL1B;CD7;CD59;CD14;CD36;HLA-DOA;CD24;CD34
Protein processing in endoplasmic reticulum	33/165	0.00365749	0.00963668	0	0	1.77315	9.94913	TRAM1;SAR1A;ATF6B;UBE2D2;RRBP1;SEL1L2;DNAJB2;MAPK9;GANAB;BAG1;CAPN2;MAN1A1;HSPA8;MBTPS1;HSP90AA1;AMFR;HSPA6;UBE4B;TRAF2;UBE2G2;MARCH6;PDIA6;EIF2S1;CKAP4;PDIA4;ERN1;MAPK10;DAD1;CANX;HYOU1;P4HB;SEC24D;NFE2L2
Prolactin signaling pathway	17/70	0.00456211	0.0119165	0	0	2.27051	12.238	SHC1;STAT1;STAT3;MAPK14;PRLR;ESR1;MAPK10;MAPK9;MAPK11;CCND2;CCND1;PIK3CA;IRF1;KRAS;JAK2;SOCS5;MAPK3
Cortisol synthesis and secretion	16/65	0.00506886	0.0129064	0	0	2.31098	12.2127	ATF2;ATF6B;ITPR2;CACNA1C;AGT;CACNA1G;CREB3;NR4A1;MC2R;ADCY9;CREB1;STAR;CREB3L1;PRKACA;PDE8A;LDLR
Inflammatory bowel disease (IBD)	16/65	0.00506886	0.0129064	0	0	2.31098	12.2127	JUN;IL4R;SMAD3;STAT1;IFNGR2;STAT3;IL18;RORA;NFATC1;GATA3;TNF;IL1A;MAF;IL1B;HLA-DOA;TLR2
Mitophagy	16/65	0.00506886	0.0129064	0	0	2.31098	12.2127	USP8;JUN;ATG9A;TFE3;RRAS2;HIF1A;MAPK10;MAPK9;PINK1;UBB;TAX1BP1;E2F1;KRAS;TP53;ATG5;BCL2L1
Ubiquitin mediated proteolysis	28/137	0.00517019	0.0130253	0	0	1.82065	9.58546	CUL5;UBE2D2;CUL3;CUL2;UBE3A;UBE3B;RHOBTB1;FZR1;UBR5;BTRC;UBE2I;PPIL2;UBE2B;SMURF2;SIAH1;WWP1;UBE4B;UBE2G2;MID1;CUL4A;UBOX5;TRAF6;NEDD4;UBA3;ERCC8;TRIM37;UBE2M;BIRC3
Regulation of actin cytoskeleton	40/214	0.00520152	0.0130253	0	0	1.63121	8.57819	NCKAP1;ITGAM;ROCK2;ARPC1B;LPAR1;CXCR4;LPAR4;WASL;FGF6;RAC2;PIP4K2A;PIP5K1A;PIP5K1B;PAK2;MYH10;MAPK3;ARHGEF12;PPP1R12A;ITGA3;ACTN1;ITGA2;LIMK2;F2R;LIMK1;RRAS2;BRAF;BAIAP2;RHOA;DIAPH2;PIKFYVE;ABI2;PIK3CA;MYH9;ARHGEF1;KRAS;FGFR3;DOCK1;VCL;FGFR2;ITGA9
B cell receptor signaling pathway	17/71	0.00531907	0.0132105	0	0	2.22833	11.6686	LYN;IFITM1;JUN;PRKCB;NFATC3;NFATC1;MALT1;PPP3CA;PPP3R1;PIK3CA;RAC2;BTK;PTPN6;KRAS;IKBKG;MAPK3;NFKBIB
Melanogenesis	22/101	0.00571284	0.0140731	0	0	1.97233	10.1872	PRKCG;FZD1;TCF7L2;PRKCB;WNT5A;CALML3;PRKCA;GNAI2;CREB3;ADCY9;CREB1;CREB3L1;EP300;CTNNB1;CALM3;KRAS;PRKACA;CALM1;WNT2;CALM2;WNT4;MAPK3
Non-small cell lung cancer	16/66	0.00593612	0.0145052	0	0	2.26464	11.6101	PRKCG;GADD45B;PRKCB;BAD;CDKN2A;STAT3;PRKCA;BRAF;STK4;CCND1;PIK3CA;CDK4;E2F1;KRAS;TP53;MAPK3
Adherens junction	17/72	0.00617527	0.0149689	0	0	2.18769	11.1292	TCF7L2;SMAD4;SMAD3;ACTN1;WASL;BAIAP2;PTPRF;RHOA;IGF1R;PARD3;RAC2;EP300;CTNNB1;FYN;PTPN6;VCL;MAPK3
Glutamatergic synapse	24/114	0.00628573	0.0151157	0	0	1.889	9.57622	PRKCG;PRKCB;GLS2;TRPC1;SLC1A1;SLC1A2;CACNA1A;ITPR2;PRKCA;CACNA1C;GRIK2;GNG11;GNAI2;GRIN1;PPP3CA;GRM2;PPP3R1;ADCY9;GNG5;HOMER3;SLC17A7;GNB5;PRKACA;MAPK3
Spliceosome	27/134	0.00724378	0.0172824	0	0	1.78792	8.81019	SF3B4;RBM25;RBM8A;SRSF1;PQBP1;SNRPD1;TRA2B;TRA2A;DHX15;DHX38;SRSF10;SF3A3;HSPA8;HNRNPA3;HSPA6;CDC5L;LSM5;LSM4;CDC40;U2SURP;CHERP;HNRNPK;LSM6;DDX39B;SNRPC;SRSF7;SNRPB
ABC transporters	1945-12-01	0.00735217	0.017404	0	0	2.57179	12.6346	ABCD4;ABCA1;ABCC3;ABCC4;ABCC1;ABCD3;ABCA5;ABCA3;ABCA4;TAP2;ABCD1;ABCG4
Glycine, serine and threonine metabolism	1940-11-01	0.00789594	0.0185463	0	0	2.68217	12.9855	GRHPR;GATM;BHMT;ALAS1;SDS;MAOA;PGAM1;BPGM;ALDH7A1;PSPH;GCAT
Fc epsilon RI signaling pathway	16/68	0.00802965	0.0187153	0	0	2.17728	10.5046	LYN;PRKCA;GAB2;MAPK14;TNF;MAPK10;MAPK9;MAPK11;PIK3CA;ALOX5;RAC2;BTK;FCER1A;FYN;KRAS;MAPK3
Toll-like receptor signaling pathway	22/104	0.00815774	0.0187318	0	0	1.89984	9.13594	JUN;CCL3L1;STAT1;CD80;CCL3L3;MAPK14;TNF;MAPK10;MAPK9;MAPK11;IRAK1;PIK3CA;TRAF6;IL1B;IRF7;CCL3;MAP3K8;CD14;IKBKG;MYD88;TLR2;MAPK3
Inositol phosphate metabolism	17/74	0.0082222	0.0187318	0	0	2.11069	10.1332	MTMR2;TPI1;SACM1L;PTEN;OCRL;SYNJ2;MTM1;INPP4A;PIKFYVE;INPP5A;PIK3CA;PIP4K2A;PLCE1;PIP5K1A;INPP5K;PIP5K1B;PI4K2A
PPAR signaling pathway	17/74	0.0082222	0.0187318	0	0	2.11069	10.1332	ACSL1;CYP4A11;NR1H3;ACSL4;ACSL3;FADS2;ACADL;SCD;EHHADH;FABP7;UBC;PPARG;ACSBG1;HMGCS2;CD36;ACAA1;PPARA
Insulin secretion	19/86	0.00836451	0.0189138	0	0	2.00739	9.60288	GLP1R;PRKCG;ATF2;RYR2;RAB3A;ATF6B;PRKCB;PRKCA;ATP1A2;CACNA1C;RIMS2;CREB3;ADCY9;CREB1;CREB3L1;KCNN1;PRKACA;VAMP2;RAPGEF4
Starch and sucrose metabolism	1936-10-01	0.0102982	0.0231137	0	0	2.71905	12.4418	GPI;PYGB;AMY2A;AMY2B;AMY1A;AMY1B;GAA;AMY1C;PYGL;PGM1
HIF-1 signaling pathway	21/100	0.0104283	0.0232336	0	0	1.88191	8.58761	PRKCG;CDKN1B;ANGPT2;PRKCB;IFNGR2;SERPINE1;CUL2;STAT3;PRKCA;ENO1;HIF1A;IGF1R;TF;PIK3CA;NPPA;EP300;LTBR;EIF4E2;ALDOA;GAPDH;MAPK3
Neurotrophin signaling pathway	24/119	0.0107711	0.0238223	0	0	1.78906	8.10604	JUN;SHC1;RIPK2;BAD;SORT1;PSEN2;CALML3;BRAF;IRAK3;MAPK14;RHOA;MAPK10;MAPK9;MAPK11;IRAK1;PIK3CA;TRAF6;CALM3;KRAS;CALM1;TP53;CALM2;NFKBIB;MAPK3
Serotonergic synapse	23/113	0.0110919	0.024354	0	0	1.80955	8.14577	PRKCG;CYP2J2;KCNJ5;PRKCB;MAOA;TRPC1;CACNA1A;ITPR2;PRKCA;ALOX12;BRAF;CACNA1C;HTR4;GNG11;GNAI2;GNG5;ALOX5;KRAS;GNB5;PRKACA;SLC18A2;RAPGEF3;MAPK3
Tryptophan metabolism	1942-11-01	0.0115882	0.0252606	0	0	2.50884	11.1838	ALDH3A2;GCDH;ALDH2;MAOA;KYNU;EHHADH;CYP1A2;CYP1B1;HADH;ALDH7A1;IDO1
VEGF signaling pathway	14/59	0.0117626	0.0254456	0	0	2.20058	9.77678	PRKCG;SPHK2;PRKCB;BAD;SH2D2A;PRKCA;MAPK14;PPP3CA;MAPK11;PPP3R1;PIK3CA;RAC2;KRAS;MAPK3
RNA transport	31/165	0.011841	0.0254456	0	0	1.6393	7.27225	EIF4A2;EIF4A1;RBM8A;GEMIN2;FMR1;NUP160;FXR1;PNN;XPO1;SUMO1;SUMO3;SMN2;SMN1;RAE1;PAIP1;RANBP2;EIF5B;UBE2I;EIF2B2;RANGAP1;EIF2S1;SRRM1;EIF1;EIF2S3;EIF5;DDX39B;EIF3I;EEF1A2;EIF3J;EIF3E;EIF4E2
Aldosterone-regulated sodium reabsorption	1937-10-01	0.0125776	0.0266504	0	0	2.61819	11.4568	PRKCG;PIK3CA;PRKCB;ATP1A2;PRKCA;KRAS;SGK1;KCNJ1;NR3C2;MAPK3
Thyroid cancer	1937-10-01	0.0125776	0.0266504	0	0	2.61819	11.4568	TCF7L2;CCND1;GADD45B;PAX8;CTNNB1;BRAF;PPARG;KRAS;TP53;MAPK3
Cytokine-cytokine receptor interaction	50/294	0.012781	0.0268934	0	0	1.45413	6.33969	CNTFR;IL1RN;EDA;AMHR2;IL1RAP;CXCL3;TNF;TNFSF10;CCR6;TNFRSF4;IL13RA1;IL4R;IL1R1;IL1R2;IFNGR2;IL18;LIFR;TNFRSF1B;PRLR;IL1A;IL1B;TNFRSF25;IL6ST;CCL14;CX3CR1;CTF1;CCL3L1;CCL3L3;CXCR4;CXCR6;ACVR1B;CXCR1;CCL3;CCL23;CCL21;CCL20;CD70;LIF;INHBB;BMP7;ACVR2A;BMP2;IL7;TNFSF4;CD27;FAS;TNFSF8;LTBR;CCL27;PF4
Breast cancer	28/147	0.0135317	0.0282765	0	0	1.6667	7.17134	NOTCH3;SHC1;FLT4;PTEN;IGF1R;FGF6;FRAT2;CCND1;E2F1;HES1;WNT2;WNT4;MAPK3;FZD1;TCF7L2;JUN;GADD45B;CSNK1A1;NCOA3;WNT5A;AXIN1;BRAF;ESR1;PIK3CA;CDK4;CTNNB1;KRAS;TP53
Phospholipase D signaling pathway	28/148	0.0147676	0.0306479	0	0	1.65271	6.96672	SHC1;DGKA;LPAR1;LPAR4;GRM2;CXCR1;PIP5K1A;FCER1A;PIP5K1B;FYN;RALGDS;CYTH1;MAPK3;AVPR1B;SPHK2;F2R;RRAS2;TSC1;PRKCA;GAB2;RHOA;AGT;DNM2;ADCY9;PIK3CA;KRAS;RAPGEF3;RAPGEF4
ErbB signaling pathway	18/85	0.0155317	0.0320142	0	0	1.90097	7.9173	PRKCG;JUN;CDKN1B;PRKCB;SHC1;BAD;PRKCA;BRAF;AREG;BTC;MAPK10;MAPK9;PIK3CA;NCK2;KRAS;PAK2;HBEGF;MAPK3
Fatty acid biosynthesis	2013-05-01	0.0160148	0.032787	0	0	4.41408	18.2489	ACSL1;ACSL4;ACSBG1;ACSL3;ACACA
Vasopressin-regulated water reabsorption	1944-11-01	0.0164686	0.0334898	0	0	2.35652	9.67657	DYNC2LI1;DCTN5;CREB3;CREB1;ADCY9;DCTN1;CREB3L1;PRKACA;DYNC1I1;RAB11A;VAMP2
Apelin signaling pathway	26/137	0.0176209	0.0355942	0	0	1.6586	6.69855	NOTCH3;RYR2;SERPINE1;PRKAG1;ITPR2;CALML3;GNAI2;CCND1;GNG5;NOS1;PRKACA;MEF2D;MAPK3;MEF2A;SMAD4;SMAD3;SPHK2;RRAS2;GNG11;ADCY9;TFAM;CALM3;KRAS;GNB5;CALM1;CALM2
Glutathione metabolism	13/56	0.0178128	0.0357436	0	0	2.13781	8.61076	GPX2;GPX1;GSTP1;GSS;ODC1;IDH2;GPX7;PGD;SRM;HPGDS;GGT1;GCLM;GSTM5
Staphylococcus aureus infection	15/68	0.0181046	0.0360901	0	0	2.00177	8.03026	C1QB;ITGAM;SELPLG;C1S;C1R;PTAFR;FPR1;ICAM1;C2;C5;C3AR1;HLA-DOA;DEFB4A;DEFB4B;FCGR2C
Histidine metabolism	2023-07-01	0.0182362	0.0361148	0	0	3.09094	12.3772	ALDH3A2;ALDH2;MAOA;HDC;HNMT;ALDH7A1;ASPA
Vascular smooth muscle contraction	25/132	0.0201223	0.0395913	0	0	1.65414	6.46094	ROCK2;NPR2;ITPR2;CALML3;CACNA1C;NPPA;MYH11;PRKACA;MAPK3;PRKCG;ARHGEF12;PPP1R12A;AVPR1B;PRKCB;CYP4A11;PRKCA;BRAF;RHOA;AGT;ADCY9;PRKCQ;CALM3;ARHGEF1;CALM1;CALM2
Gastric acid secretion	16/75	0.0203125	0.0397076	0	0	1.91819	7.47428	PRKCG;PRKCB;KCNJ15;ITPR2;CALML3;PRKCA;ATP1A2;GNAI2;ADCY9;KCNQ1;GAST;CALM3;PRKACA;CALM1;KCNJ1;CALM2
Gap junction	18/88	0.0217567	0.0422583	0	0	1.81919	6.96354	PRKCG;PRKCB;TUBB;LPAR1;ITPR2;PRKCA;GNAI2;TUBB6;TUBA1B;TUBB2B;TUBB2A;ADCY9;TUBB3;PRKG2;KRAS;PRKACA;DRD2;MAPK3
Hippo signaling pathway	29/160	0.0229822	0.0442095	0	0	1.56765	5.91481	SERPINE1;PPP2R2A;PRKCZ;AREG;CCND2;PARD6A;CCND1;BTRC;WNT2;WNT4;FZD1;WWTR1;SMAD1;TCF7L2;PRKCI;SMAD4;SMAD3;WNT5A;AXIN1;BMP7;BMP2;DLG2;PARD3;ID2;ID1;BIRC5;CTNNB1;LLGL1;LLGL2
Vitamin digestion and absorption	2024-07-01	0.0230531	0.0442095	0	0	2.90895	10.9666	SLC5A6;ABCC1;BTD;TCN2;MMACHC;SLC19A1;SLC19A2
Prion diseases	1935-09-01	0.0240879	0.0459033	0	0	2.44615	9.11448	C1QB;STIP1;IL1A;C5;IL1B;FYN;LAMC1;PRKACA;MAPK3
Protein digestion and absorption	18/90	0.02686	0.0508662	0	0	1.76845	6.39669	SLC36A1;MME;COL13A1;SLC1A1;COL11A2;SLC3A2;ATP1A2;COL1A1;COL3A1;COL1A2;SLC7A8;COL4A2;COL5A1;COL4A1;KCNQ1;COL6A3;COL21A1;PRSS2
Fc gamma R-mediated phagocytosis	18/91	0.0297261	0.0555988	0	0	1.74413	6.13187	PRKCG;LYN;SPHK2;PRKCB;ARPC1B;LIMK2;LIMK1;PRKCA;WASL;GAB2;ASAP2;DNM2;PIK3CA;BIN1;RAC2;PIP5K1A;PIP5K1B;MAPK3
Morphine addiction	18/91	0.0297261	0.0555988	0	0	1.74413	6.13187	PRKCG;KCNJ5;GABBR1;PRKCB;PDE1B;PDE4C;PDE2A;CACNA1A;PRKCA;GNG11;GNAI2;ADCY9;GNG5;GRK5;GRK6;GNB5;PRKACA;PDE8A
Long-term depression	13/60	0.0305323	0.0567564	0	0	1.95542	6.82241	PRKCG;LYN;PRKCB;ITPR2;CACNA1A;PRKCA;BRAF;IGF1R;GNAI2;PRKG2;KRAS;NOS1;MAPK3
Choline metabolism in cancer	19/99	0.0345677	0.063866	0	0	1.67994	5.65272	PRKCG;SLC22A3;JUN;CHKB;PRKCB;DGKA;TSC1;PRKCA;WASL;HIF1A;MAPK10;MAPK9;PIK3CA;RAC2;PIP5K1A;PIP5K1B;KRAS;RALGDS;MAPK3
Huntington disease	33/193	0.0348493	0.063996	0	0	1.4605	4.90248	NDUFB8;HIP1;UQCRB;HDAC1;DCTN1;COX4I1;DNAH9;CREB3L1;POLR2C;CLTCL1;AP2S1;EP300;POLR2G;POLR2H;AP2M1;POLR2L;NDUFA7;GPX1;APAF1;SDHC;AP2B1;SDHB;GRIN1;CREB3;REST;CREB1;PPIF;TFAM;PPARG;HAP1;TP53;DNAL4;RCOR1
AMPK signaling pathway	22/120	0.0387206	0.0706768	0	0	1.58821	5.16387	RAB2A;PFKFB2;PRKAG1;IRS2;PPP2R2A;TSC1;PPP2R3A;EEF2;ELAVL1;FOXO1;ACACA;IGF1R;CREB3;TBC1D1;CREB1;CCND1;PIK3CA;RAB14;SCD;CREB3L1;PPARG;CD36
Necroptosis	28/162	0.043343	0.0786403	0	0	1.47885	4.64154	PYGB;SPATA2;HMGB1;PYGL;TNF;MAPK9;CAPN2;TNFSF10;CASP1;JAK2;BID;HSP90AA1;PARP2;STAT1;IFNGR2;HIST1H2AJ;STAT3;TRAF2;MAPK10;CYLD;IL1A;IL1B;CHMP2B;FAS;RBCK1;IRF9;FTL;BIRC3
Arachidonic acid metabolism	13/63	0.0436643	0.0787518	0	0	1.83778	5.75451	CYP2J2;GPX2;GPX1;CYP4F2;CYP4A11;CYP4F3;GPX7;ALOX12;HPGDS;ALOX5;PTGDS;GGT1;PTGES
Gastric cancer	26/149	0.0453393	0.0812888	0	0	1.49576	4.62724	CDKN1B;SHC1;FGF6;FRAT2;MUC2;CCND1;E2F1;WNT2;WNT4;MAPK3;FZD1;TCF7L2;SMAD4;SMAD3;GADD45B;JUP;CSNK1A1;WNT5A;AXIN1;BRAF;PIK3CA;CDK2;CTNNB1;KRAS;TP53;FGFR2
Terpenoid backbone biosynthesis	2022-06-01	0.046939	0.0836618	0	0	2.64831	8.10092	IDI1;MVK;ICMT;MVD;HMGCS2;RCE1
Peroxisome	16/83	0.0477935	0.0846867	0	0	1.68838	5.13414	ABCD4;ACOT8;ABCD3;MVK;PEX19;ACSL1;ECH1;IDH2;ACSL4;ACSL3;PEX1;PEX3;EHHADH;ACAA1;ABCD1;CRAT
Antigen processing and presentation	15/77	0.0499924	0.0880527	0	0	1.7103	5.12388	HSPA8;CIITA;HSP90AA1;NFYA;HSPA6;TAP2;TNF;CTSS;CREB1;CTSL;PSME3;RFX5;CANX;HLA-DOA;CTSB

## Sheet: S_Mic_Inv_42677
Term	Overlap	P-value	Adjusted P-value	Old P-value	Old Adjusted P-value	Odds Ratio	Combined Score	Genes
Pathways in cancer	152/530	1.96492e-18	5.97337e-16	0	0	2.50405	102.093	ARAF;CALML3;IGF1R;FGF6;FRAT2;RPS6KA5;CCND2;CCND1;EP300;PIM2;IL13RA1;SKP1;PDGFRB;IL15RA;MAP2K1;IL4R;PRKCB;F2R;WNT5A;FLT3LG;MITF;PGF;RUNX1;BCR;AR;ADCY9;MSH2;COL4A2;CCNE2;MSH3;COL4A1;IL6ST;NOTCH2;NOTCH3;CTBP2;NOTCH4;CUL2;TGFA;PIK3R3;KLK3;PIK3R2;LPAR4;STK4;HIF1A;CSF2RA;RALGDS;WNT2;FZD1;STAT5A;STAT5B;JUN;SMAD4;SMAD3;JUP;GADD45B;TGFB3;ZBTB16;BRAF;ESR1;BMP2;CDK4;IL7;GNAQ;CDK2;BCL2;CYCS;CALM3;GNB5;CALM1;…
Viral carcinogenesis	78/201	5.27549e-18	8.01875e-16	0	0	3.90179	155.227	ATF2;CDKN1A;CDKN1B;DDX3X;TRADD;UBE3A;CHD4;RBPJ;CCND2;CCND1;YWHAQ;CREB3L1;CREB3L2;EP300;IKBKG;YWHAH;USP7;ACTN1;TRAF2;HLA-G;RHOA;RBL2;KAT2B;CREB3;CREB1;RBL1;PKM;CCNE2;PIK3CA;HIST4H4;HIST1H2BF;IRF7;HIST1H2BE;HIST1H2BG;ATP6V0D1;IL6ST;IRF9;HIST1H2BC;GTF2A1;SP100;ATF6B;HIST1H2BI;SRC;HDAC1;PXN;HIST1H2BK;PIK3R3;PIK3R2;HIST2H4A;HIST2H4B;BAK1;MAPK3;STAT5A;LYN;STAT5B;RANBP1;JUN;EGR3;HIST1H4K;HIST1H4L;CDKN2A…
Human papillomavirus infection	105/330	1.93025e-16	1.95598e-14	0	0	2.88223	104.29	TNC;UBE3A;RBPJ;TNF;CCND2;PPP2R1B;CCND1;CREB3L1;CREB3L2;EP300;ATP6V1E1;PDGFRB;MAGI1;PRKCI;MAP2K1;ATP6V0E1;WNT5A;TSC1;HLA-G;CCNE2;COL4A2;COL4A1;PARD3;ATP6V0D1;LLGL1;LLGL2;NOTCH2;NOTCH3;NOTCH4;PXN;PIK3R3;PIK3R2;PRKCZ;VTN;WNT2;ATP6V0A1;FZD1;ISG15;COL1A1;COL1A2;DLG2;CDK4;CDK2;ATM;ITGB1;CDKN1A;CDKN1B;ITGB4;TRADD;ITGB3;PTEN;LAMC2;CHD4;LAMC1;TCIRG1;OASL;IKBKG;IKBKE;ATP6V0B;VWF;ITGA3;ITGA2;AXIN1;RBL2;CREB…
Focal adhesion	69/199	2.93019e-13	2.22694e-11	0	0	3.2538	93.9001	ITGB1;ITGB4;FLT4;ITGB3;TNC;PTEN;LAMC2;LAMC1;IGF1R;CCND2;CCND1;RAC2;CAPN2;PDGFRB;MAP2K1;PPP1R12A;VWF;PRKCB;ITGA3;ACTN1;ITGA2;RHOA;PGF;COL4A2;PIK3CA;COL4A1;COL6A2;COL6A3;ITGA6;TLN2;ITGA5;TLN1;DOCK1;VCL;ITGA9;TNXB;LAMA2;SHC1;SRC;LAMA4;PXN;LAMA3;PIK3R3;PIK3R2;EGFR;RAP1B;VTN;MAPK9;RELN;SPP1;FLNB;FYN;PAK2;MAPK3;JUN;CAV3;LAMB3;CAV2;BAD;CAV1;VEGFC;BRAF;PARVB;COL1A1;MYLPF;MAPK10;COL1A2;BCL2;CTNNB1
Hepatitis B	59/163	1.92593e-12	1.17097e-10	0	0	3.47061	93.6219	ATF2;CDKN1A;CXCL8;DDX3X;ARAF;TNF;YWHAQ;CREB3L1;CREB3L2;EP300;IKBKG;JAK2;MAP3K7;IKBKE;MAP2K1;APAF1;PRKCB;HSPG2;MMP9;DDB2;CREB3;CREB1;CCNE2;PIK3CA;TRAF6;IRF7;BIRC5;TLR2;ATF6B;SRC;PIK3R3;PIK3R2;MAPK9;IRAK1;E2F1;BID;MAPK3;STAT5A;STAT5B;SMAD4;JUN;SMAD3;EGR3;TGFB3;BAD;STAT1;STAT3;NFATC3;NFATC1;BRAF;NFATC4;MAPK10;MAPK11;CDK2;BCL2;CYCS;FAS;KRAS;MYD88
AGE-RAGE signaling pathway in diabetic complications	42/100	1.14829e-11	5.81802e-10	0	0	4.41507	111.216	CXCL8;CDKN1B;SERPINE1;PIK3R3;PIK3R2;TNF;PRKCZ;ICAM1;MAPK9;CCND1;PLCE1;JAK2;MAPK3;STAT5A;STAT5B;SMAD4;JUN;SMAD3;PRKCB;TGFB3;STAT1;MMP2;STAT3;CYBB;VEGFC;NFATC1;AGT;COL1A1;MAPK10;IL1A;MAPK11;COL3A1;COL1A2;COL4A2;PIK3CA;COL4A1;CDK4;IL1B;BCL2;KRAS;NOX1;PLCD1
Proteoglycans in cancer	66/201	1.56904e-11	6.81411e-10	0	0	2.99295	74.4585	ITGB1;CDKN1A;ITGB3;ARAF;TNF;IGF1R;CCND1;CTSL;PLAU;PLCE1;TIMP3;MAP2K1;ARHGEF12;PPP1R12A;PRKCB;MMP2;ITGA2;RPS6;WNT5A;PLAUR;RRAS2;HSPG2;MMP9;RHOA;PIK3CA;COL21A1;ARHGEF1;ITGA5;TLR2;HBEGF;DDX5;SDC4;SRC;PXN;TWIST1;PIK3R3;ITPR2;PIK3R2;HIF1A;EGFR;SLC9A1;VTN;RRAS;ERBB3;GPC1;FLNB;WNT2;MAPK3;FZD1;CAV3;CAV2;LUM;CAV1;STAT3;WNT7A;MSN;BRAF;PTPN11;ESR1;MAPK11;TFAP4;PDCD4;CTNNB1;FAS;PTPN6;KRAS
PI3K-Akt signaling pathway	98/354	2.2651e-11	8.60737e-10	0	0	2.35399	57.6982	ATF2;TNC;IGF1R;TCL1B;FGF6;CCND2;PPP2R1B;CCND1;CREB3L1;MYB;CREB3L2;PDGFRB;MAGI1;MAP2K1;IL4R;RPS6;F2R;FLT3LG;TSC1;PRLR;PGF;CCNE2;COL4A2;COL4A1;DDIT4;TGFA;PIK3R3;PIK3R2;LPAR4;FOXO3;VTN;INSR;COL1A1;NR4A1;EFNA3;COL1A2;IL7;CDK4;CDK2;BCL2;GNB5;IL7R;FGFR3;FGFR2;BCL2L1;ITGB1;CDKN1A;CDKN1B;ITGB4;FLT4;ITGB3;PTEN;LAMC2;BRCA1;LAMC1;AREG;YWHAQ;IKBKG;JAK2;YWHAH;VWF;ITGA3;ITGA2;RBL2;CREB3;CREB1;PIK3CA;COL6A2;KIT…
Prostate cancer	40/97	6.98478e-11	2.3593e-09	0	0	4.2758	99.9883	CDKN1A;CDKN1B;GSTP1;ARAF;PTEN;PIK3R3;TGFA;PLAT;PIK3R2;KLK3;EGFR;IGF1R;CCND1;PLAU;CREB3L1;CREB3L2;E2F1;EP300;IKBKG;NKX3-1;MAPK3;PDGFRB;TCF7L2;MAP2K1;BAD;IL1R2;MMP3;BRAF;MMP9;AR;CREB3;CREB1;CCNE2;PIK3CA;CDK2;BCL2;CTNNB1;KRAS;ERG;FGFR2
Transcriptional misregulation in cancer	61/186	9.65702e-11	2.93573e-09	0	0	2.9839	68.8109	CDKN1A;CCNT2;CXCL8;CDKN1B;PLAT;AFF1;IGF1R;HOXA10;HOXA9;HHEX;CCND2;PLAU;KDM6A;PTCRA;SS18;IL1R2;MMP3;TFE3;MITF;MMP9;ETV4;DUSP6;SUPT3H;RUNX1;ETV6;DDB2;MAF;NCOR1;PAX8;EWSR1;DDIT3;RARA;PPARG;NUPR1;ERG;DDX5;KMT2A;HPGD;HDAC1;PRCC;MLLT3;FUT8;CD14;BAK1;SMAD1;CDKN2C;GADD45B;JUP;H3F3B;ZBTB16;H3F3A;GZMB;PML;PER2;MEIS1;NR4A3;BCL6;ID2;ATM;TCF3;BCL2L1
Measles	49/138	3.05862e-10	8.13585e-09	0	0	3.35908	73.5903	CDKN1B;TRADD;CD3D;CCND2;CCND1;IKBKG;MAP3K7;IKBKE;APAF1;CSNK2A2;IL1A;CCNE2;OAS1;PIK3CA;OAS2;TRAF6;IL1B;IRF7;IRF9;TLR2;PIK3R3;PIK3R2;MAPK9;IRAK1;BAK1;BID;STAT5A;STAT5B;HSPA8;JUN;HSPA1L;BAD;STAT1;HSPA6;MX1;STAT3;MSN;HSPA2;EIF2S1;MAPK10;CD209;CDK4;CDK2;BCL2;CYCS;FAS;MYD88;BCL2L1;NFKBIB
MAPK signaling pathway	83/295	3.21152e-10	8.13585e-09	0	0	2.40063	52.4757	ATF2;TRADD;FLT4;ARAF;AREG;TNF;IGF1R;RPS6KA4;FGF6;RPS6KA5;RPS6KA1;RAC2;MAP3K8;IKBKG;MAP3K7;DUSP4;PDGFRB;MAP2K1;DUSP3;IL1R1;PRKCB;FLT3LG;RRAS2;TRAF2;MAPK8IP2;MAPK8IP3;DUSP6;PGF;CDC25B;CACNB1;IL1A;PPM1A;CACNB3;PPM1B;DDIT3;IL1B;TRAF6;KIT;MAPT;TGFA;CACNA1A;CACNA1C;STK4;EGFR;RELB;CACNA1G;RAP1B;MAPK9;RRAS;IRAK1;ERBB3;FLNB;CD14;PAK2;MAP4K4;MAPK3;HSPA8;JUN;JUND;ANGPT2;GADD45B;HSPA1L;TGFB3;INSR;HSPA6;NFATC…
Colorectal cancer	36/86	3.73331e-10	8.7302e-09	0	0	4.38252	95.1382	CDKN1A;RALB;ARAF;PIK3R3;TGFA;PIK3R2;AREG;EGFR;MAPK9;CCND1;RAC2;BAK1;RALGDS;MAPK3;TCF7L2;MAP2K1;JUN;SMAD4;SMAD3;GADD45B;TGFB3;BAD;AXIN1;BRAF;RHOA;DDB2;MAPK10;MSH2;PIK3CA;APC;MSH3;BCL2;BIRC5;CYCS;CTNNB1;KRAS
Rap1 signaling pathway	64/206	4.34366e-10	8.98389e-09	0	0	2.75607	59.4129	ITGB1;FLT4;ITGB3;CTNND1;ITGB2;CALML3;IGF1R;FGF6;SIPA1L1;RAC2;PLCE1;PDGFRB;MAGI1;PRKCI;MAP2K1;PRKCB;F2R;RHOA;PGF;ADCY9;PIK3CA;PRKD3;PARD3;KIT;LCP2;TLN2;TLN1;RAPGEF5;RAPGEF3;RAPGEF4;RALB;SRC;FPR1;PIK3R3;PIK3R2;LPAR4;PRKCZ;EGFR;RAP1GAP;GNAI2;RAP1B;PARD6A;RRAS;DRD2;RALGDS;MAPK3;FARP2;ANGPT2;INSR;VEGFC;BRAF;GRIN1;GNAO1;MAPK11;EFNA3;GNAQ;ID1;CTNNB1;CALM3;KRAS;CALM1;CALM2;FGFR3;FGFR2
Tuberculosis	58/179	4.69303e-10	8.98389e-09	0	0	2.92847	62.9029	CIITA;TRADD;ITGB2;CALML3;TCIRG1;TNF;CTSS;EEA1;LAMP1;LAMP2;MRC1;EP300;HLA-DOA;JAK2;HLA-DOB;HLA-DPA1;ATP6V0B;ARHGEF12;FCER1G;APAF1;SPHK2;RIPK2;IFNGR2;IL18;RHOA;IL1A;CREB1;TRAF6;IL1B;RFX5;ATP6V0D1;ATP6V0C;TLR2;RAB5C;SRC;MALT1;CYP27B1;MAPK9;IRAK1;CD14;BID;ATP6V0A1;MAPK3;HSPA9;NFYA;TGFB3;BAD;STAT1;MAPK10;MAPK11;CD209;BCL2;CYCS;CALM3;CALM1;CALM2;FCGR2C;MYD88
Human cytomegalovirus infection	68/225	4.72836e-10	8.98389e-09	0	0	2.65002	56.902	ATF2;CDKN1A;CXCL8;TRADD;ITGB3;CALML3;TNF;AKAP13;CCND1;CREB3L1;CREB3L2;RAC2;IKBKG;MAP2K1;ARHGEF12;IL1R1;PRKCB;TAP2;TSC1;TRAF2;HLA-G;RHOA;CREB3;ADCY9;CREB1;PIK3CA;IL1B;ARHGEF1;CCL3L1;ATF6B;PTGER1;SRC;CCL3L3;PTGER3;PXN;PIK3R3;CXCR4;ITPR2;PIK3R2;EGFR;GNAI2;GNG5;GNG4;GNG7;CCL5;CCL4;E2F1;CCL3;BAK1;BID;MAPK3;CDKN2A;STAT3;NFATC3;NFATC1;NFATC4;GNAO1;MAPK11;CDK4;GNAQ;CTNNB1;FAS;CYCS;CALM3;KRAS;GNB5;CALM1;C…
Fluid shear stress and atherosclerosis	48/139	1.35647e-09	2.42569e-08	0	0	3.21668	65.6793	SDC4;SRC;ITGB3;GSTP1;PIK3R3;CALML3;PLAT;PIK3R2;TNF;PRKCZ;TXN2;ICAM1;MAPK9;CTSL;SUMO3;GPC1;RAC2;IKBKG;MAP3K7;MEF2A;NQO1;JUN;CAV3;IL1R1;CAV2;GSTO1;IL1R2;CAV1;MMP2;CYBA;MMP9;RHOA;ACVR2A;MAPK10;IL1A;MAPK11;PIK3CA;GSTA4;IL1B;BCL2;PECAM1;CTNNB1;CALM3;CALM1;CALM2;NOX1;GSTM5;NFE2L2
FoxO signaling pathway	46/132	2.12356e-09	3.58646e-08	0	0	3.2605	65.1127	CDKN1A;CDKN1B;ARAF;AGAP2;PTEN;PRKAG1;PIK3R3;IRS2;PIK3R2;FOXO3;STK4;EGFR;IGF1R;MAPK9;CCND2;CCND1;TNFSF10;S1PR1;EP300;HOMER3;S1PR4;MAPK3;PLK4;USP7;GABARAPL1;MAP2K1;SMAD4;SMAD3;GADD45B;TGFB3;PRMT1;INSR;STAT3;BRAF;ATG12;RBL2;MAPK10;MAPK11;BCL6;PIK3CA;CDK2;CAT;ATM;KRAS;IL7R;SGK1
Human T-cell leukemia virus 1 infection	65/219	2.56176e-09	4.09882e-08	0	0	2.58012	51.0415	ATF2;CDKN1A;TRRAP;CRTC1;ITGB2;SLC2A1;PTEN;CD3D;TNF;ICAM1;XPO1;CCND2;CCND1;CREB3L1;CHEK2;CREB3L2;EP300;IKBKG;HLA-DOA;HLA-DOB;HLA-DPA1;IL15RA;MAP2K1;MMP7;IL1R1;IL1R2;HLA-G;KAT2B;CREB3;ADCY9;CREB1;CCNE2;PIK3CA;LCK;TLN2;TLN1;ATF6B;PIK3R3;PIK3R2;RELB;MAPK9;E2F1;MAPK3;STAT5A;STAT5B;RANBP1;JUN;SMAD4;RANBP3;CDKN2C;SMAD3;CDKN2A;TGFB3;NFATC3;NFATC1;NFATC4;FOSL1;MAPK10;CDK4;CDK2;ATM;KRAS;TCF3;LTBR;BCL2L1
Human immunodeficiency virus 1 infection	63/212	4.24625e-09	6.4543e-08	0	0	2.58355	49.8038	TRADD;CALML3;CD3D;TNF;RAC2;AP1S1;IKBKG;BTRC;MAP3K7;SKP1;MAP2K1;PRKCB;TAP2;TRAF2;TNFRSF1B;HLA-G;PIK3CA;TRAF6;TLR2;CUL5;PXN;PIK3R3;CXCR4;ITPR2;PIK3R2;GNAI2;MAPK9;IRAK1;GNG5;GNG4;GNG7;BAK1;BID;PAK2;MAPK3;JUN;APOBEC3G;BAD;LIMK2;LIMK1;NFATC3;NFATC1;NFATC4;BST2;GNAO1;MAPK10;CUL4A;MAPK11;WEE1;APOBEC3A_B;GNAQ;BCL2;FAS;CYCS;CALM3;ATM;KRAS;GNB5;CALM1;CALM2;APOBEC3A;MYD88;BCL2L1
Epstein-Barr virus infection	60/201	8.17439e-09	1.18334e-07	0	0	2.59856	48.391	CDKN1A;CDKN1B;TRADD;RBPJ;CD3D;TNF;ICAM1;CCND2;CCND1;PSMD2;CIR1;IKBKG;HLA-DOA;IKBKE;MAP3K7;HLA-DOB;HLA-DPA1;USP7;APAF1;TAP2;TRAF2;HLA-G;DDB2;CCNE2;OAS1;PIK3CA;OAS2;TRAF6;BTK;IRF7;IRF9;TLR2;PSMD13;HDAC1;PIK3R3;PIK3R2;RELB;MAPK9;IRAK1;E2F1;HES1;BAK1;BID;LYN;JUN;GADD45B;STAT1;STAT3;ISG15;MAPK10;MAPK11;PSMC4;CDK4;PSMC2;CDK2;BCL2;FAS;CYCS;MYD88;NFKBIB
Pancreatic cancer	31/75	8.82461e-09	1.2194e-07	0	0	4.28233	79.419	CDKN1A;RALB;ARAF;PIK3R3;TGFA;PIK3R2;EGFR;MAPK9;CCND1;RAC2;E2F1;IKBKG;BAK1;RALGDS;MAPK3;MAP2K1;SMAD4;SMAD3;GADD45B;TGFB3;BAD;STAT1;CDKN2A;STAT3;BRAF;DDB2;MAPK10;PIK3CA;CDK4;KRAS;BCL2L1
C-type lectin receptor signaling pathway	38/104	1.18494e-08	1.56618e-07	0	0	3.50376	63.947	SRC;ITPR2;PIK3R3;CALML3;PIK3R2;TNF;MALT1;RELB;MAPK9;RRAS;CASP1;IKBKG;IKBKE;MAPK3;JUN;EGR3;ARHGEF12;FCER1G;CCL22;STAT1;NFATC3;RRAS2;NFATC1;PTPN11;RHOA;NFATC4;MAPK10;CYLD;MAPK11;PIK3CA;CD209;IL1B;IRF1;CALM3;KRAS;CALM1;CALM2;IRF9
Chronic myeloid leukemia	31/76	1.28814e-08	1.63165e-07	0	0	4.18693	76.0659	CDKN1A;CDKN1B;CTBP2;SHC1;HDAC1;ARAF;PIK3R3;PIK3R2;CCND1;E2F1;IKBKG;BAK1;MAPK3;STAT5A;STAT5B;MAP2K1;SMAD4;SMAD3;GADD45B;TGFB3;BAD;CDKN2A;PTPN11;BRAF;RUNX1;DDB2;BCR;PIK3CA;CDK4;KRAS;BCL2L1
Toxoplasmosis	40/113	1.4037e-08	1.7069e-07	0	0	3.33551	60.3113	ITGB1;CIITA;LAMA2;LAMA4;LAMA3;LAMC2;LAMC1;TNF;GNAI2;MAPK9;IRAK1;IKBKG;HLA-DOA;JAK2;MAP3K7;HLA-DOB;LDLR;HLA-DPA1;MAPK3;HSPA8;HSPA1L;LAMB3;TGFB3;BAD;STAT1;IFNGR2;HSPA6;STAT3;HSPA2;GNAO1;MAPK10;MAPK11;TRAF6;BCL2;CYCS;ITGA6;MYD88;BCL2L1;NFKBIB;TLR2
Kaposi sarcoma-associated herpesvirus infection	56/186	1.8202e-08	2.12823e-07	0	0	2.62846	46.8438	CDKN1A;CXCL8;TRADD;CALML3;CXCL1;CXCL3;ICAM1;CCND1;EP300;IKBKG;JAK2;IKBKE;GABARAPL1;MAP2K1;TRAF2;ATG14;HLA-G;CREB1;PIK3CA;IRF7;IL6ST;IRF9;SRC;ITPR2;PIK3R3;PIK3R2;HIF1A;MAPK9;UBB;GNG5;GNG4;GNG7;E2F1;BAK1;BID;MAPK3;LYN;JUN;ANGPT2;STAT1;STAT3;NFATC3;NFATC1;NFATC4;MAPK10;MAPK11;CLEC2B;CDK4;CYCS;FAS;CTNNB1;CALM3;KRAS;GNB5;CALM1;CALM2
ECM-receptor interaction	32/82	2.69482e-08	2.98696e-07	0	0	3.89004	67.8008	ITGB1;TNXB;SDC4;LAMA2;ITGB4;ITGB3;LAMA4;LAMA3;TNC;LAMC2;LAMC1;VTN;RELN;SPP1;VWF;LAMB3;ITGA3;GP1BB;ITGA2;HSPG2;COL1A1;GP9;COL1A2;COL4A2;COL4A1;COL6A2;COL6A3;ITGA6;ITGA5;CD47;AGRN;ITGA9
Cellular senescence	50/160	2.75114e-08	2.98696e-07	0	0	2.77084	48.2366	CDKN1A;CXCL8;TRAF3IP2;SERPINE1;PTEN;CALML3;CCND2;CCND1;CHEK2;CAPN2;MYBL2;BTRC;MAP2K1;HUS1;RRAS2;TSC1;HLA-G;RBL2;IL1A;RBL1;CCNE2;PIK3CA;ITPR2;PIK3R3;PIK3R2;FOXO3;ZFP36L2;ZFP36L1;RRAS;RBBP4;E2F1;E2F4;MAPK3;SMAD3;GADD45B;TGFB3;CDKN2A;NFATC3;NFATC1;HIPK1;NFATC4;HIPK2;MAPK11;CDK4;CDK2;CALM3;ATM;KRAS;CALM1;CALM2
Influenza A	52/171	4.02631e-08	4.19192e-07	0	0	2.66423	45.3661	ATF2;CIITA;CXCL8;TNF;ICAM1;XPO1;TNFSF10;CASP1;EP300;TRIM25;HLA-DOA;JAK2;PRSS2;HLA-DOB;IKBKE;HLA-DPA1;MAP2K1;PRKCB;IFNGR2;IL18;IL1A;DDX39B;OAS1;PIK3CA;OAS2;IL1B;IRF7;IRF9;PIK3R3;PIK3R2;DNAJB1;MAPK9;PABPN1;CCL5;BCL2L2-PABPN1;MAPK3;HSPA8;JUN;HSPA1L;STAT1;HSPA6;MX1;TNFRSF10B;HSPA2;EIF2S1;PML;MAPK10;MAPK11;CYCS;FAS;MYD88;NFKBIB
Chemokine signaling pathway	56/190	4.13677e-08	4.19192e-07	0	0	2.5494	43.3418	GSK3A;CXCL8;CXCL1;WASL;CXCL3;RAC2;CCR6;IKBKG;JAK2;MAP2K1;PRKCB;RHOA;ADCY9;PIK3CA;PARD3;ELMO1;CCL14;CCL3L1;SHC1;SRC;CCL3L3;PXN;PIK3R3;CXCR4;PIK3R2;CXCR6;FOXO3;PRKCZ;GNAI2;RAP1B;CCL8;GRK5;GNG5;CXCR1;GNG4;GNG7;CCL5;GRK6;CCL4;CCL3;MAPK3;LYN;STAT5B;CCL23;CCL22;CCL21;BAD;CCL20;STAT1;STAT3;BRAF;KRAS;GNB5;CCL27;NFKBIB;PF4
Amoebiasis	35/96	4.71019e-08	4.61902e-07	0	0	3.48896	58.862	CXCL8;RAB5C;LAMA2;LAMA4;ITGB2;LAMA3;PIK3R3;LAMC2;CXCL1;PIK3R2;LAMC1;TNF;MUC2;CD14;SERPINB3;SERPINB4;ARG2;SERPINB1;LAMB3;IL1R1;PRKCB;TGFB3;IL1R2;ACTN1;COL1A1;COL3A1;COL1A2;GNAL;PIK3CA;COL4A2;COL4A1;IL1B;GNAQ;VCL;TLR2
Pertussis	30/76	5.36043e-08	5.09241e-07	0	0	3.96214	66.3327	ITGB1;C1QB;CXCL8;C1S;C1R;ITGB2;CALML3;C4BPA;TNF;GNAI2;C2;MAPK9;C5;IRAK1;CASP1;CD14;MAPK3;JUN;RHOA;MAPK10;IL1A;MAPK11;IL1B;IRF1;TRAF6;CALM3;ITGA5;CALM1;CALM2;MYD88
Lysosome	41/123	6.54501e-08	5.86135e-07	0	0	3.04314	50.3395	SCARB2;ASAH1;CTSZ;TCIRG1;LIPA;CTSS;SGSH;GGA2;LAMP1;GM2A;CTSL;LAMP2;PSAP;NEU1;CLTCL1;AP1S1;IDS;ACP2;AP3S2;CTSC;ATP6V0A1;CTSB;ARSA;CD164;ATP6V0B;SORT1;SLC11A1;GAA;SLC11A2;LAPTM5;CTNS;NAGA;AP3B1;PLA2G15;GALC;NPC2;TPP1;DNASE2;PPT2;ATP6V0D1;ATP6V0C
Small cell lung cancer	34/93	6.74264e-08	5.86135e-07	0	0	3.50333	57.8477	ITGB1;CDKN1A;CDKN1B;LAMA2;LAMA4;LAMA3;PTEN;PIK3R3;LAMC2;PIK3R2;LAMC1;CKS1B;CCND1;E2F1;IKBKG;BAK1;APAF1;LAMB3;GADD45B;ITGA3;ITGA2;TRAF2;DDB2;PIK3CA;CCNE2;COL4A2;COL4A1;CDK4;TRAF6;CDK2;BCL2;CYCS;ITGA6;BCL2L1
TNF signaling pathway	38/110	6.74826e-08	5.86135e-07	0	0	3.21065	53.0123	ATF2;ATF6B;TRADD;PIK3R3;PIK3R2;CXCL1;CXCL3;TNF;ICAM1;RPS6KA4;MAPK9;RPS6KA5;CREB3L1;CCL5;CREB3L2;MAP3K8;IKBKG;MAP3K7;JUNB;MAPK3;MAP2K1;JUN;CCL20;MMP3;LIF;VEGFC;TRAF2;TNFRSF1B;MMP9;MAPK10;CREB3;MAPK11;MMP14;CREB1;PIK3CA;IL1B;IRF1;FAS
Estrogen signaling pathway	44/137	7.57024e-08	6.39264e-07	0	0	2.88075	47.2341	ATF2;ATF6B;SHC1;SRC;ITPR2;PIK3R3;TGFA;CALML3;PIK3R2;EGFR;GNAI2;CREB3L1;CREB3L2;MAPK3;HSPA8;NCOA2;KCNJ5;MAP2K1;JUN;HSPA1L;NCOA3;MMP2;HSPA6;KRT13;HSPA2;KRT10;ESR1;MMP9;GNAO1;CREB3;KRT19;ADCY9;CREB1;PIK3CA;KRT17;KRT16;GNAQ;BCL2;RARA;CALM3;KRAS;CALM1;CALM2;HBEGF
Thyroid hormone signaling pathway	39/116	1.04747e-07	8.60622e-07	0	0	3.08136	49.5228	PFKFB2;NOTCH2;NOTCH3;THRA;SRC;HDAC1;NOTCH4;ITGB3;SLC2A1;PIK3R3;PIK3R2;ATP1A2;HIF1A;SLC9A1;MED14;MED13;CCND1;PLCE1;EP300;MAPK3;MED1;NCOA2;MAP2K1;PRKCB;BAD;STAT1;NCOA3;DIO2;ESR1;MED13L;KAT2B;NCOR1;PIK3CA;TBC1D4;RCAN2;CTNNB1;KRAS;PLCD1;PFKP
Rheumatoid arthritis	33/91	1.3086e-07	1.04688e-06	0	0	3.45789	54.8045	CXCL8;CCL3L1;CD80;CCL3L3;ITGB2;CXCL1;TCIRG1;TNF;ICAM1;CTSL;CCL5;CCL3;ATP6V1E1;HLA-DOA;ATP6V0E2;HLA-DOB;HLA-DPA1;ATP6V0A1;ATP6V0B;JUN;ATP6V0E1;MMP1;TGFB3;CCL20;MMP3;TNFSF13;IL18;IL1A;IL1B;LTB;ATP6V0D1;ATP6V0C;TLR2
Bladder cancer	20/41	1.42661e-07	1.11202e-06	0	0	5.77394	91.0134	CDKN1A;MAP2K1;CXCL8;SRC;CDKN2A;MMP1;MMP2;ARAF;BRAF;MMP9;EGFR;TYMP;RPS6KA5;CCND1;CDK4;E2F1;KRAS;FGFR3;MAPK3;HBEGF
Hepatocellular carcinoma	50/168	1.54147e-07	1.17152e-06	0	0	2.58178	40.4961	CDKN1A;ARAF;PTEN;IGF1R;FRAT2;CCND1;MAP2K1;SMARCC1;SMARCC2;PRKCB;GSTO1;WNT5A;AXIN1;ARID1A;DDB2;PIK3CA;SHC1;GSTP1;PIK3R3;TGFA;PIK3R2;EGFR;E2F1;BAK1;WNT2;MAPK3;FZD1;NQO1;TCF7L2;SMAD4;SMAD3;GADD45B;TGFB3;BAD;CSNK1A1;TXNRD2;CDKN2A;TXNRD1;WNT7A;BRAF;SMARCA2;SMARCA4;APC;GSTA4;CDK4;CTNNB1;KRAS;BCL2L1;GSTM5;NFE2L2
Osteoclast differentiation	41/127	1.77263e-07	1.31434e-06	0	0	2.90092	45.0966	ITGB3;FHL2;PIK3R3;PIK3R2;LILRA2;TNF;RELB;MAPK9;SIRPA;FYN;IKBKG;MAP3K7;JUNB;MAPK3;MAP2K1;JUN;JUND;IL1R1;STAT1;IFNGR2;MITF;CYBA;NFATC1;TRAF2;LILRB1;FOSL1;MAPK10;CYLD;IL1A;MAPK11;CREB1;PIK3CA;LCK;TRAF6;IL1B;BTK;LCP2;PPARG;FCGR2C;NOX1;IRF9
Phagosome	46/152	2.78826e-07	2.01817e-06	0	0	2.64221	39.878	ITGB1;STX12;RAB5C;C1R;ITGB3;ITGB2;TCIRG1;CTSS;EEA1;TUBA1C;TUBB6;TUBA1B;LAMP1;TUBB3;CTSL;LAMP2;MRC1;CD14;NOS1;ATP6V1E1;HLA-DOA;ATP6V0E2;HLA-DOB;DYNC1I1;ATP6V0A1;HLA-DPA1;ATP6V0B;ATP6V0E1;TUBB;ITGA2;STX7;SFTPD;TAP2;CYBB;CYBA;HLA-G;MARCO;TUBB2B;PIKFYVE;TUBB2A;CD209;ITGA5;ATP6V0D1;ATP6V0C;FCGR2C;TLR2
Apoptosis	44/143	2.99244e-07	2.11559e-06	0	0	2.70521	40.6377	HRK;TRADD;CTSZ;ITPR2;PIK3R3;PIK3R2;TNF;CTSS;LMNB1;TUBA1C;MAPK9;TUBA1B;CTSL;CAPN2;TNFSF10;IKBKG;BAK1;BID;CTSC;CTSB;MAPK3;MAP2K1;JUN;PARP3;GADD45B;APAF1;PARP2;BAD;TNFRSF10B;GZMB;TRAF2;PTPN13;EIF2S1;ERN1;MAPK10;PIK3CA;DDIT3;BCL2;CYCS;BIRC5;FAS;ATM;KRAS;BCL2L1
NF-kappa B signaling pathway	33/95	4.16846e-07	2.88002e-06	0	0	3.23404	47.5098	CXCL8;TRADD;TNF;MALT1;ICAM1;RELB;IRAK1;PLAU;CCL4;TRIM25;IKBKG;CD14;MAP3K7;LYN;CARD10;UBE2I;CCL21;GADD45B;IL1R1;PRKCB;CSNK2A2;TRAF2;LCK;IL1B;TRAF6;BTK;BCL2;PRKCQ;ATM;LTB;LTBR;MYD88;BCL2L1
Hepatitis C	46/155	5.20598e-07	3.51693e-06	0	0	2.56904	37.1696	CDKN1A;TRADD;ARAF;PIK3R3;PIK3R2;TNF;EGFR;CCND1;PPP2R1B;YWHAQ;E2F1;IKBKG;BAK1;BID;IKBKE;LDLR;YWHAH;MAPK3;MAP2K1;APAF1;BAD;STAT1;MX1;STAT3;BRAF;TRAF2;EIF2S1;CLDN6;CLDN11;CLDN5;OAS1;PIK3CA;CDK4;OAS2;PSME3;TRAF6;CLDN7;CDK2;IRF7;CYCS;FAS;CTNNB1;KRAS;EIF3E;PPARA;IRF9
Endocytosis	64/244	5.38614e-07	3.55953e-06	0	0	2.16937	31.3133	ARF3;SH3GL3;WIPF1;ARPC1B;WASL;IGF1R;EEA1;KIF5C;KIF5B;AP2M1;PSD;USP8;PRKCI;ARAP2;HLA-G;RHOA;RNF41;DNM2;EPN2;ACAP2;BIN1;PARD3;TRAF6;RAB5C;SRC;AGAP2;NEDD4L;CXCR4;PRKCZ;EGFR;SNX1;PARD6A;CXCR1;UBB;GRK5;CLTCL1;GRK6;AP2S1;PIP5K1A;PIP5K1B;LDLR;CYTH1;ARFGEF1;HSPA8;SMAD3;HSPA1L;CAV3;IQSEC1;SMURF1;CAV2;CAV1;HSPA6;WWP1;AP2B1;HSPA2;RAB11A;PML;EHD2;DAB2;CHMP2B;CHMP2A;FOLR3;FGFR3;FGFR2
IL-17 signaling pathway	32/93	7.91202e-07	5.11756e-06	0	0	3.1865	44.7695	CXCL8;TRAF3IP2;TRADD;SRSF1;CXCL1;CXCL3;TNF;ELAVL1;MAPK9;IKBKG;MAP3K7;IKBKE;MAPK3;JUN;JUND;MMP1;CCL20;MMP3;TRAF2;MMP9;MAPK10;FOSL1;MAPK11;MMP13;IL1B;TRAF6;LCN2;DEFB4A;DEFB4B;S100A9;S100A8;S100A7
Signaling pathways regulating pluripotency of stem cells	42/139	9.45123e-07	5.98578e-06	0	0	2.63392	36.5376	PIK3R3;PIK3R2;ACVR1B;IGF1R;PCGF1;JARID2;JAK2;WNT2;MAPK3;FZD1;SMAD1;MAP2K1;SMAD4;SMAD3;PCGF2;WNT5A;STAT3;LIF;AXIN1;WNT7A;LIFR;INHBB;INHBA;SMAD5;ACVR2A;MAPK11;MEIS1;REST;PIK3CA;APC;KAT6A;ID2;ID1;ID4;CTNNB1;LHX5;KRAS;HOXB1;TCF3;IL6ST;FGFR3;FGFR2
Alcoholism	50/180	1.52399e-06	9.37612e-06	0	0	2.34181	31.3666	ATF2;ARAF;CALML3;SLC6A3;CREB3L1;CREB3L2;SLC18A2;MAP2K1;HIST1H2AJ;CREB3;CREB1;HIST4H4;HIST1H2BF;HIST1H2BE;HIST1H2BG;HIST1H2BC;ATF6B;SHC1;HIST1H2BI;HDAC1;HIST1H2BK;GNAI2;HIST2H4A;HIST2H4B;GNG5;GNG4;GNG7;DRD2;MAPK3;HIST1H4K;H3F3B;HIST1H4L;H3F3A;BRAF;GRIN1;GNAO1;HIST1H4A;HIST1H4B;HIST1H4H;HIST1H4I;CALM3;KRAS;HIST1H4J;GNB5;HIST1H4C;CALM1;HIST1H4D;CALM2;HIST1H4E;HIST1H4F
Leishmaniasis	27/74	1.54212e-06	9.37612e-06	0	0	3.48614	46.6527	ITGB1;ITGB2;TNF;IRAK1;HLA-DOA;JAK2;MAP3K7;HLA-DOB;HLA-DPA1;MAPK3;JUN;MARCKSL1;PRKCB;TGFB3;STAT1;IFNGR2;CYBB;CYBA;IL1A;MAPK11;IL1B;TRAF6;PTPN6;FCGR2C;MYD88;TLR2;NFKBIB
Acute myeloid leukemia	25/66	1.6799e-06	9.82093e-06	0	0	3.69896	49.1842	ARAF;PIK3R3;PIK3R2;CCND1;PIM2;IKBKG;CD14;MAPK3;STAT5A;STAT5B;TCF7L2;MAP2K1;JUP;BAD;ZBTB16;STAT3;BRAF;DUSP6;PML;RUNX1;PER2;PIK3CA;KIT;RARA;KRAS
Non-small cell lung cancer	25/66	1.6799e-06	9.82093e-06	0	0	3.69896	49.1842	CDKN1A;ARAF;PIK3R3;TGFA;PIK3R2;FOXO3;STK4;EGFR;CCND1;E2F1;BAK1;MAPK3;STAT5A;STAT5B;MAP2K1;GADD45B;PRKCB;BAD;CDKN2A;STAT3;BRAF;DDB2;PIK3CA;CDK4;KRAS
Glioma	27/75	2.08492e-06	1.17646e-05	0	0	3.41331	44.6488	CDKN1A;SHC1;ARAF;PTEN;PIK3R3;TGFA;CALML3;PIK3R2;EGFR;IGF1R;CCND1;E2F1;BAK1;MAPK3;PDGFRB;MAP2K1;GADD45B;PRKCB;CDKN2A;BRAF;DDB2;PIK3CA;CDK4;CALM3;KRAS;CALM1;CALM2
Cell cycle	38/124	2.08976e-06	1.17646e-05	0	0	2.68578	35.1259	CDKN1A;CDKN1B;PRKDC;HDAC1;SMC3;PKMYT1;CDC14A;CDC14B;ORC5;FZR1;CCND2;CCND1;YWHAQ;CHEK2;ORC3;ORC2;E2F1;EP300;SFN;E2F4;SKP1;YWHAH;SMAD4;SMAD3;CDKN2C;GADD45B;TGFB3;CDKN2A;CDC25B;RBL2;WEE1;STAG2;RBL1;CCNE2;TFDP2;CDK4;CDK2;ATM
Legionellosis	22/55	2.41463e-06	1.33463e-05	0	0	4.04178	52.2763	HBS1L;HSPA8;CXCL8;APAF1;SAR1A;HSPA1L;ITGB2;HSPA6;IL18;CXCL1;HSPA2;CXCL3;TNF;IL1B;EEF1A2;HSF1;CASP1;CYCS;CD14;NAIP;MYD88;TLR2
NOD-like receptor signaling pathway	49/178	2.55779e-06	1.38852e-05	0	0	2.31207	29.7711	CXCL8;CXCL1;CXCL3;TNF;TXN2;PSTPIP1;CASP4;CASP1;IKBKG;MAP3K7;IKBKE;CTSB;GABARAPL1;RIPK2;IL18;CYBB;CYBA;TRAF2;ATG12;RHOA;AIM2;OAS1;OAS2;TRAF6;IL1B;IRF7;RBCK1;DEFB4A;DEFB4B;NAIP;IRF9;ITPR2;TANK;TRPM2;MAPK9;IFI16;CCL5;NLRP1;MAPK3;JUN;STAT1;CARD8;MAPK10;P2RX7;MAPK11;BCL2;MYD88;BCL2L1;NFKBIB
Relaxin signaling pathway	39/130	2.76809e-06	1.47632e-05	0	0	2.60517	33.3393	ATF2;ATF6B;SHC1;SRC;PIK3R3;PIK3R2;PRKCZ;EGFR;GNAI2;MAPK9;GNG5;GNG4;CREB3L1;GNG7;CREB3L2;NOS1;MAPK3;MAP2K1;JUN;SMAD3;MMP1;MMP2;VEGFC;MMP9;COL1A1;GNAO1;MAPK10;CREB3;MAPK11;COL3A1;ADCY9;COL1A2;CREB1;MMP13;COL4A2;PIK3CA;COL4A1;KRAS;GNB5
Th17 cell differentiation	34/107	2.88103e-06	1.51005e-05	0	0	2.82914	36.0923	RORA;AHR;GATA3;HIF1A;CD3D;IL27RA;MAPK9;IKBKG;HLA-DOA;JAK2;HLA-DOB;HLA-DPA1;MAPK3;STAT5A;STAT5B;SMAD4;JUN;IL4R;SMAD3;IL1R1;STAT1;IFNGR2;STAT3;NFATC3;NFATC1;RUNX1;MAPK10;MAPK11;LCK;IL1B;RARA;PRKCQ;IL6ST;NFKBIB
Epithelial cell signaling in Helicobacter pylori infection	25/68	3.17537e-06	1.63612e-05	0	0	3.5265	44.6458	CXCL8;SRC;CXCL1;TCIRG1;EGFR;MAPK9;CXCR1;PTPRZ1;CCL5;IKBKG;ATP6V1E1;ATP6V0E2;ATP6V0A1;LYN;ATP6V0B;JUN;ATP6V0E1;ADAM10;PTPN11;MAPK10;TJP1;MAPK11;ATP6V0D1;ATP6V0C;HBEGF
Cushing syndrome	44/155	3.39338e-06	1.71931e-05	0	0	2.41106	30.3641	ATF2;CDKN1A;CDKN1B;KMT2A;ATF6B;ITPR2;ASH2L;AHR;CACNA1C;EGFR;CACNA1G;GNAI2;RAP1B;MC2R;CCND1;RBBP5;CREB3L1;CREB3L2;E2F1;WNT2;LDLR;MAPK3;FZD1;USP8;TCF7L2;MAP2K1;CDKN2C;CDKN2A;WNT5A;AXIN1;WNT7A;BRAF;AGT;NR4A1;CREB3;ADCY9;CREB1;CCNE2;STAR;APC;CDK4;GNAQ;CDK2;CTNNB1
Salmonella infection	29/86	4.06328e-06	2.02498e-05	0	0	3.08785	38.3311	CXCL8;CCL3L1;ARPC1B;CCL3L3;CXCL1;WASL;CXCL3;MAPK9;CCL4;CASP1;CCL3;FLNB;CD14;MYH10;DYNC1I1;MAPK3;JUN;IFNGR2;RHOG;IL18;MAPK10;TJP1;IL1A;MAPK11;IL1B;MYH9;PKN2;PKN1;MYD88
HIF-1 signaling pathway	32/100	4.72141e-06	2.31501e-05	0	0	2.85731	35.0403	CDKN1A;CDKN1B;SERPINE1;CUL2;SLC2A1;PIK3R3;PIK3R2;ENO1;HIF1A;EGFR;IGF1R;LDHA;NPPA;PGK1;EP300;TIMP1;MAPK3;MAP2K1;ANGPT2;PRKCB;INSR;IFNGR2;RPS6;STAT3;CYBB;TF;PIK3CA;BCL2;LTBR;EIF4E2;ALDOA;GAPDH
Regulation of actin cytoskeleton	55/214	6.34745e-06	3.06289e-05	0	0	2.10633	25.2074	ITGB1;NCKAP1;ITGB4;ARPC1B;ITGB3;ITGB2;ARAF;WASL;FGF6;RAC2;PIP4K2A;PDGFRB;MAP2K1;ARHGEF12;PPP1R12A;ITGA3;ACTN1;ITGA2;F2R;RRAS2;RHOA;PIK3CA;MYH9;ARHGEF1;ITGA6;ITGA5;DOCK1;VCL;ITGA9;SRC;PXN;PIK3R3;CXCR4;PIK3R2;LPAR4;EGFR;SLC9A1;RRAS;PIP5K1A;PIP5K1B;PAK2;MYH10;MAPK3;LIMK2;LIMK1;MSN;BRAF;MYLPF;DIAPH2;PIKFYVE;ABI2;APC;KRAS;FGFR3;FGFR2
Parathyroid hormone synthesis, secretion and action	33/106	6.56944e-06	3.12049e-05	0	0	2.74495	32.7557	ATF2;CDKN1A;ATF6B;ARAF;ITPR2;GATA3;PTH1R;EGFR;PTHLH;GNAI2;CYP27B1;AKAP13;CREB3L1;CREB3L2;MEF2D;MAPK3;MEF2A;MAP2K1;JUND;PRKCB;PDE4C;BRAF;RHOA;CREB3;MMP14;ADCY9;CREB1;MMP13;GNAQ;MMP17;BCL2;ARHGEF1;HBEGF
Leukocyte transendothelial migration	34/112	8.84546e-06	4.13695e-05	0	0	2.64701	30.7995	ITGB1;CTNND1;PXN;ITGB2;PIK3R3;CXCR4;PIK3R2;THY1;ICAM1;GNAI2;RAP1B;RAC2;CD99;PRKCB;ACTN1;MMP2;CYBB;MSN;CYBA;PTPN11;MMP9;RHOA;CLDN6;MYLPF;CLDN11;CLDN5;MAPK11;PIK3CA;CLDN7;PECAM1;CTNNB1;VCL;RAPGEF3;RAPGEF4
Chagas disease (American trypanosomiasis)	32/103	9.4499e-06	4.35268e-05	0	0	2.7361	31.6553	C1QB;CXCL8;CCL3L1;CCL3L3;SERPINE1;PIK3R3;PIK3R2;TNF;CD3D;GNAI2;MAPK9;PPP2R1B;IRAK1;CCL5;CCL3;IKBKG;MAPK3;JUN;SMAD3;TGFB3;IFNGR2;GNAO1;MAPK10;MAPK11;GNAL;PIK3CA;GNAQ;TRAF6;IL1B;FAS;MYD88;TLR2
Adherens junction	25/72	1.02891e-05	4.6685e-05	0	0	3.22562	37.0444	SRC;CTNND1;WASL;PTPRF;EGFR;IGF1R;RAC2;EP300;FYN;MAP3K7;MAPK3;FARP2;TCF7L2;SMAD4;SMAD3;ACTN1;INSR;CSNK2A2;RHOA;TJP1;PARD3;SNAI2;CTNNB1;PTPN6;VCL
Systemic lupus erythematosus	38/133	1.30227e-05	5.8219e-05	0	0	2.43006	27.3353	C1QB;C1S;HIST1H2BI;C1R;CD80;HIST1H2BK;TNF;C2;HIST2H4A;C5;HIST2H4B;SNRPD1;HLA-DOA;HLA-DOB;TRIM21;HLA-DPA1;SSB;HIST1H4K;H3F3B;HIST1H4L;ACTN1;HIST1H2AJ;H3F3A;HIST1H4A;HIST1H4B;HIST4H4;HIST1H2BF;HIST1H2BE;HIST1H4H;HIST1H4I;HIST1H2BG;HIST1H4J;HIST1H4C;HIST1H4D;HIST1H4E;SNRPB;HIST1H2BC;HIST1H4F
Prolactin signaling pathway	24/70	1.95928e-05	8.63221e-05	0	0	3.16297	34.2877	STAT5A;STAT5B;MAP2K1;SHC1;SRC;STAT1;STAT3;PIK3R3;PIK3R2;FOXO3;PRLR;ESR1;SOCS2;MAPK10;MAPK9;MAPK11;CCND2;CCND1;PIK3CA;IRF1;KRAS;JAK2;SOCS5;MAPK3
cAMP signaling pathway	53/212	2.14155e-05	9.30046e-05	0	0	2.02828	21.8069	GLP1R;RYR2;VIPR2;CALML3;HTR4;CREB3L1;CREB3L2;NPPA;RAC2;CNGA1;PLCE1;EP300;SOX9;ABCC4;MAP2K1;PPP1R12A;F2R;PDE4C;NPY1R;RRAS2;RHOA;CREB3;ADCY9;CREB1;PIK3CA;PPARA;RAPGEF3;RAPGEF4;CNGB1;PTGER3;PIK3R3;PIK3R2;ATP1A2;CACNA1C;GNAI2;SLC9A1;RAP1B;MAPK9;MC2R;RRAS;DRD2;MAPK3;JUN;BAD;ATP2B4;NFATC1;BRAF;ATP2B1;GRIN1;MAPK10;CALM3;CALM1;CALM2
Endometrial cancer	21/58	2.50522e-05	0.000107266	0	0	3.43896	36.4342	TCF7L2;CDKN1A;MAP2K1;GADD45B;BAD;ARAF;PTEN;AXIN1;PIK3R3;PIK3R2;BRAF;FOXO3;EGFR;DDB2;CCND1;PIK3CA;APC;CTNNB1;KRAS;BAK1;MAPK3
Insulin signaling pathway	38/137	2.71298e-05	0.00011435	0	0	2.33133	24.5136	PYGB;SHC1;ARAF;PRKAG1;PIK3R3;CALML3;IRS2;PIK3R2;PYGL;PRKCZ;PTPRF;SOCS2;MAPK9;PRKAR2B;PRKAR2A;FLOT1;INPP5K;FLOT2;MAPK3;PRKCI;MAP2K1;BAD;INSR;RPS6;TSC1;PHKA1;PHKB;BRAF;MAPK10;PIK3CA;PRKAR1A;PPP1R3D;CALM3;KRAS;CALM1;EIF4E2;CALM2;RHOQ
Breast cancer	40/147	2.7459e-05	0.00011435	0	0	2.2711	23.853	NOTCH2;NOTCH3;CDKN1A;SHC1;NOTCH4;FLT4;ARAF;PTEN;PIK3R3;PIK3R2;BRCA1;EGFR;IGF1R;FGF6;FRAT2;CCND1;E2F1;HES1;BAK1;WNT2;MAPK3;FZD1;TCF7L2;MAP2K1;JUN;GADD45B;CSNK1A1;NCOA3;WNT5A;AXIN1;WNT7A;BRAF;ESR1;DDB2;PIK3CA;APC;CDK4;KIT;CTNNB1;KRAS
ErbB signaling pathway	27/85	2.94897e-05	0.000121147	0	0	2.82316	29.4497	CDKN1A;CDKN1B;SHC1;SRC;ARAF;PIK3R3;TGFA;PIK3R2;AREG;EGFR;MAPK9;ERBB3;NCK2;PAK2;MAPK3;STAT5A;STAT5B;MAP2K1;JUN;PRKCB;BAD;BRAF;BTC;MAPK10;PIK3CA;KRAS;HBEGF
Autophagy	36/128	3.15535e-05	0.000127897	0	0	2.37596	24.624	PTEN;PIK3R3;IRS2;PIK3R2;MTMR4;HIF1A;IGF1R;MAPK9;LAMP1;RRAS;CTSL;RB1CC1;LAMP2;MAP3K7;CTSB;MAPK3;GABARAPL1;MAP2K1;BAD;ATG9A;RRAS2;TSC1;WIPI1;ATG14;ATG13;EIF2S1;ATG12;ERN1;MAPK10;PIK3CA;TRAF6;DDIT4;BCL2;PRKCQ;KRAS;BCL2L1
p53 signaling pathway	24/72	3.33102e-05	0.000133241	0	0	3.03083	31.2468	CDKN1A;APAF1;GADD45B;SIVA1;CDKN2A;SERPINE1;SIAH1;PTEN;TNFRSF10B;DDB2;CCND2;TP53I3;CCND1;CCNE2;CDK4;CHEK2;CDK2;BCL2;FAS;CYCS;SFN;ATM;BID;BCL2L1
Sphingolipid signaling pathway	34/119	3.63119e-05	0.000143361	0	0	2.42802	24.8226	ASAH1;TRADD;PTEN;PIK3R3;PIK3R2;TNF;PRKCZ;GNAI2;MAPK9;SGPL1;PPP2R1B;RAC2;S1PR1;FYN;BID;S1PR4;MAPK3;MAP2K1;ABCC1;CERS6;FCER1G;PRKCB;SPHK2;TRAF2;PPP2R3A;RHOA;MAPK10;MAPK11;PIK3CA;GNAQ;BCL2;DEGS1;KRAS;NSMAF
Platelet activation	35/124	3.71951e-05	0.000144966	0	0	2.38739	24.3498	ITGB1;SRC;ITGB3;ITPR2;PIK3R3;PIK3R2;PRKCZ;GNAI2;RAP1B;PRKG2;FYN;MAPK3;LYN;PRKCI;ARHGEF12;PPP1R12A;FCER1G;VWF;GP1BB;ITGA2;F2R;RHOA;COL1A1;GP9;MAPK11;COL3A1;ADCY9;COL1A2;PIK3CA;GNAQ;BTK;LCP2;ARHGEF1;TLN2;TLN1
Hematopoietic cell lineage	29/97	5.37002e-05	0.000201809	0	0	2.58668	25.4325	ITGB3;TNF;CSF2RA;CD1B;CD3D;CD59;CD14;HLA-DOA;HLA-DOB;HLA-DPA1;IL4R;MME;IL1R1;ITGA3;GP1BB;IL1R2;ITGA2;FLT3LG;CD2;GP9;IL1A;IL7;IL1B;KIT;CD7;ITGA6;ITGA5;IL7R;CD24
Central carbon metabolism in cancer	22/65	5.37715e-05	0.000201809	0	0	3.10002	30.4756	PDGFRB;MAP2K1;GLS2;PGAM1;SLC2A1;PTEN;PIK3R3;PIK3R2;HIF1A;EGFR;GLS;SLC7A5;LDHA;PKM;PIK3CA;SCO2;KIT;KRAS;FGFR3;FGFR2;PFKP;MAPK3
Mitophagy	22/65	5.37715e-05	0.000201809	0	0	3.10002	30.4756	USP8;GABARAPL1;JUN;CITED2;SRC;ATG9A;TFE3;CSNK2A2;RRAS2;MITF;FOXO3;HIF1A;MAPK10;MAPK9;PINK1;RRAS;UBB;NBR1;TAX1BP1;E2F1;KRAS;BCL2L1
Ras signaling pathway	55/232	7.33947e-05	0.000272097	0	0	1.89013	17.9933	FLT4;CALML3;IGF1R;FGF6;RAC2;PLCE1;IKBKG;PDGFRB;MAP2K1;RASA4B;PRKCB;FLT3LG;RRAS2;RHOA;PGF;PIK3CA;RASA3;RASA4;KIT;RAPGEF5;RAB5C;RALB;SHC1;TGFA;PIK3R3;PIK3R2;STK4;EGFR;RAP1B;MAPK9;RRAS;GNG5;GNG4;GNG7;RALGDS;PAK2;MAPK3;BRAP;ANGPT2;BAD;INSR;VEGFC;PTPN11;GRIN1;MAPK10;EFNA3;NF1;CALM3;KRAS;GNB5;CALM1;CALM2;FGFR3;FGFR2;BCL2L1
Phosphatidylinositol signaling system	29/99	8.08201e-05	0.000296016	0	0	2.51248	23.6758	CDS1;MTMR2;PTEN;ITPR2;PIK3R3;CALML3;PIK3R2;MTMR4;MTM1;INPP5B;INPP5A;PPIP5K2;PIP4K2A;PLCE1;PIP5K1A;INPP5K;PIP5K1B;PRKCB;SACM1L;SYNJ2;INPP4A;PIKFYVE;PIK3CA;CALM3;CALM1;CALM2;PI4K2A;PLCD1;CDS2
Toll-like receptor signaling pathway	30/104	8.39274e-05	0.000303737	0	0	2.45892	23.0784	CXCL8;CCL3L1;CD80;CCL3L3;PIK3R3;PIK3R2;TNF;MAPK9;IRAK1;CCL5;CCL4;SPP1;CCL3;MAP3K8;CD14;IKBKG;MAP3K7;IKBKE;MAPK3;MAP2K1;JUN;STAT1;MAPK10;MAPK11;PIK3CA;TRAF6;IL1B;IRF7;MYD88;TLR2
TGF-beta signaling pathway	27/90	8.97237e-05	0.000320894	0	0	2.59834	24.2133	CHRD;ACVR1B;TNF;LTBP1;PPP2R1B;EP300;E2F4;SKP1;MAPK3;SMAD1;SMAD4;SMAD3;TGFB3;SMURF1;INHBB;INHBA;BMP7;SMAD5;RHOA;ACVR2A;BMP2;RBL1;BAMBI;ID2;ID1;ID4;NBL1
Melanoma	23/72	0.000101636	0.000359271	0	0	2.84409	26.1489	PDGFRB;CDKN1A;MAP2K1;GADD45B;BAD;CDKN2A;ARAF;PTEN;PIK3R3;MITF;PIK3R2;BRAF;EGFR;IGF1R;DDB2;FGF6;CCND1;PIK3CA;CDK4;E2F1;KRAS;BAK1;MAPK3
T cell receptor signaling pathway	29/101	0.000119665	0.000418141	0	0	2.4424	22.0569	PIK3R3;PIK3R2;TNF;CD3D;MALT1;MAPK9;NCK2;MAP3K8;FYN;IKBKG;ICOS;MAP3K7;PAK2;MAPK3;MAP2K1;JUN;NFATC3;NFATC1;RHOA;MAPK11;PIK3CA;CDK4;LCK;PRKCQ;LCP2;PTPN6;KRAS;PDCD1;NFKBIB
Dopaminergic synapse	35/131	0.000126115	0.00043567	0	0	2.2124	19.8636	ATF2;GSK3A;ATF6B;CACNA1A;ITPR2;CALML3;CACNA1C;SLC6A3;ARNTL;GNAI2;MAPK9;PPP2R1B;GNG5;KIF5C;GNG4;CREB3L1;KIF5B;GNG7;CREB3L2;DRD2;SLC18A2;KCNJ5;PRKCB;PPP2R3A;GNAO1;MAPK10;CREB3;MAPK11;GNAL;CREB1;GNAQ;CALM3;GNB5;CALM1;CALM2
Amyotrophic lateral sclerosis (ALS)	18/51	0.000136823	0.000467351	0	0	3.30224	29.3794	GPX1;APAF1;BAD;SLC1A2;TNFRSF1B;TNF;GRIN1;MAPK11;CAT;CASP1;BCL2;CYCS;NEFM;NOS1;BID;NEFH;PRPH;BCL2L1
Synaptic vesicle cycle	24/78	0.000140131	0.000473332	0	0	2.69313	23.8959	ATP6V0B;RAB3A;ATP6V0E1;STXBP1;SLC1A1;SLC1A2;CACNA1A;TCIRG1;AP2B1;SLC6A3;DNM2;SLC6A7;CLTCL1;AP2S1;SLC17A7;ATP6V1E1;ATP6V0D1;ATP6V0E2;ATP6V0C;SLC18A2;AP2M1;STX1A;VAMP2;ATP6V0A1
Renal cell carcinoma	22/69	0.000147187	0.0004917	0	0	2.83553	25.0202	CDKN1A;MAP2K1;JUN;TGFB3;BAD;TFE3;PRCC;CUL2;ARAF;SLC2A1;PIK3R3;TGFA;PIK3R2;PTPN11;BRAF;HIF1A;RAP1B;PIK3CA;EP300;KRAS;PAK2;MAPK3
Bacterial invasion of epithelial cells	23/74	0.000161758	0.000534505	0	0	2.73224	23.8509	ITGB1;CAV3;SHC1;SRC;CAV2;ARPC1B;CAV1;PXN;RHOG;PIK3R3;PIK3R2;WASL;RHOA;SEPT2;DNM2;SEPT8;PIK3CA;CLTCL1;ELMO1;CTNNB1;ITGA5;DOCK1;VCL
Aldosterone synthesis and secretion	28/98	0.000170563	0.000557539	0	0	2.42498	21.0401	ATF2;ATF6B;ITPR2;CALML3;ATP1A2;CACNA1C;CACNA1G;MC2R;CREB3L1;CREB3L2;NPPA;LDLR;KCNJ5;PRKCB;PDE2A;ATP2B4;ATP2B1;AGT;NR4A1;CREB3;ADCY9;CREB1;STAR;PRKD3;GNAQ;CALM3;CALM1;CALM2
Insulin resistance	30/108	0.000177019	0.000572487	0	0	2.33228	20.1491	PYGB;SLC2A1;PTEN;PRKAG1;PIK3R3;IRS2;PIK3R2;PYGL;TNF;PRKCZ;PTPRF;MAPK9;CREB3L1;CREB3L2;RPS6KA1;PRKCB;INSR;GFPT1;STAT3;PTPN11;AGT;MAPK10;CREB3;CREB1;PIK3CA;TBC1D4;PPP1R3D;PRKCQ;PPARA;OGT
Gastric cancer	38/149	0.00019063	0.000610015	0	0	2.07783	17.797	CDKN1A;ABCB1;CDKN1B;SHC1;ARAF;PIK3R3;PIK3R2;EGFR;FGF6;FRAT2;MUC2;CCND1;E2F1;BAK1;WNT2;MAPK3;FZD1;TCF7L2;MAP2K1;SMAD4;SMAD3;GADD45B;JUP;TGFB3;CSNK1A1;WNT5A;AXIN1;WNT7A;BRAF;DDB2;CCNE2;PIK3CA;APC;CDK2;BCL2;CTNNB1;KRAS;FGFR2
Neurotrophin signaling pathway	32/119	0.000211542	0.000669882	0	0	2.23082	18.8751	SHC1;PIK3R3;CALML3;PIK3R2;FOXO3;RAP1B;MAPK9;RPS6KA5;IRAK1;ARHGDIA;RPS6KA1;MAPK3;MAP2K1;JUN;RIPK2;BAD;SORT1;KIDINS220;BRAF;IRAK3;PTPN11;RHOA;MAPK10;MAPK11;PIK3CA;TRAF6;BCL2;CALM3;KRAS;CALM1;CALM2;NFKBIB
Apelin signaling pathway	35/137	0.000322782	0.00101161	0	0	2.08153	16.7324	NOTCH3;RYR2;SERPINE1;PRKAG1;ITPR2;CALML3;PLAT;SLC9A1;GNAI2;CCND1;RRAS;GNG5;GNG4;GNG7;SPP1;NOS1;MEF2D;MAPK3;MEF2A;GABARAPL1;MAP2K1;SMAD4;SMAD3;SPHK2;RPS6;RRAS2;ADCY9;GNAQ;APLNR;TFAM;CALM3;KRAS;GNB5;CALM1;CALM2
Wnt signaling pathway	39/158	0.00032623	0.00101198	0	0	1.98892	15.9669	CTBP2;CHD8;MAPK9;FRAT2;CCND2;CCND1;RAC2;EP300;TBL1X;BTRC;MAP3K7;WNT2;SKP1;FZD1;TCF7L2;SMAD4;JUN;SMAD3;MMP7;PRKCB;CSNK1A1;CTNNBIP1;WNT5A;CSNK2A2;SIAH1;NFATC3;AXIN1;WNT7A;NFATC1;RHOA;NFATC4;FOSL1;MAPK10;APC;BAMBI;SFRP5;CTNNB1;ROR1;ROR2
Th1 and Th2 cell differentiation	26/92	0.000346108	0.00106279	0	0	2.38711	19.0223	NOTCH2;NOTCH3;GATA3;RBPJ;CD3D;MAPK9;IKBKG;HLA-DOA;JAK2;HLA-DOB;HLA-DPA1;MAPK3;STAT5A;STAT5B;JUN;IL4R;STAT1;IFNGR2;NFATC3;NFATC1;MAPK10;MAPK11;MAF;LCK;PRKCQ;NFKBIB
Cholinergic synapse	30/112	0.000353183	0.00107368	0	0	2.21799	17.6297	CHRNA3;CACNA1A;ITPR2;PIK3R3;PIK3R2;CACNA1C;GNAI2;GNG5;GNG4;CREB3L1;GNG7;CREB3L2;FYN;JAK2;MAPK3;CHRNB2;MAP2K1;PRKCB;KCNJ12;GNAO1;CREB3;ADCY9;CREB1;PIK3CA;KCNQ1;GNAQ;KCNQ2;BCL2;KRAS;GNB5
Axon guidance	43/181	0.000404661	0.00121799	0	0	1.89158	14.7779	SEMA5A;EPHB6;ITGB1;SEMA3C;SRC;PIK3R3;CXCR4;PIK3R2;PRKCZ;RND1;GNAI2;RGS3;PARD6A;RRAS;PLXNA2;RAC2;NCK2;FYN;PLXNC1;SRGAP3;EPHB2;SRGAP2;PAK2;EPHB3;MAPK3;SEMA6C;ARHGEF12;TRPC6;TRPC1;LIMK2;WNT5A;LIMK1;NFATC3;SEMA4F;PTPN11;BMP7;RHOA;NFATC4;EFNA3;CDK5;PIK3CA;PARD3;KRAS
Protein processing in endoplasmic reticulum	40/165	0.000409543	0.0012206	0	0	1.94201	15.1486	SAR1A;ATF6B;UBE2D2;SEL1L;RRBP1;SEL1L2;DNAJB2;ATXN3;DNAJB1;MAPK9;GANAB;HSPH1;BAG1;CAPN2;BAK1;SKP1;BCAP31;HSPA8;MBTPS1;HSPA1L;AMFR;HSPA6;UBE4B;TRAF2;HSPA2;UBE2G2;MARCH6;PDIA6;EIF2S1;CKAP4;DDOST;PDIA4;ERN1;MAPK10;DAD1;DDIT3;ERP29;BCL2;P4HB;NFE2L2
RIG-I-like receptor signaling pathway	21/70	0.000522823	0.00154309	0	0	2.59494	19.6081	CXCL8;DDX3X;TRADD;TRAF2;ISG15;TNF;TANK;ATG12;MAPK10;MAPK9;MAPK11;CYLD;RNF125;TRAF6;IRF7;TRIM25;TBKBP1;IKBKG;MAP3K7;IKBKE;NFKBIB
Ubiquitin mediated proteolysis	34/137	0.00068604	0.00200535	0	0	2.0016	14.5808	CUL5;UBE2D2;CUL3;CUL2;NEDD4L;UBE3A;UBE2L6;UBE3B;BRCA1;PRPF19;RHOBTB1;FZR1;UBR5;BTRC;SKP1;UBE2I;PPIL2;UBE2B;SMURF1;SIAH1;UBE4A;WWP1;UBE4B;UBE2G2;MID1;PML;DDB2;CUL4A;UBOX5;UBE2S;TRAF6;UBE2N;UBA3;UBE2M
Melanogenesis	27/101	0.000703072	0.00203556	0	0	2.21067	16.0496	TYRP1;CALML3;GNAI2;CREB3L1;CREB3L2;EP300;WNT2;MAPK3;FZD1;TCF7L2;MAP2K1;PRKCB;WNT5A;WNT7A;MITF;GNAO1;CREB3;ADCY9;CREB1;DCT;GNAQ;KIT;CTNNB1;CALM3;KRAS;CALM1;CALM2
Fatty acid degradation	15/44	0.000739414	0.00212058	0	0	3.12884	22.5579	ECHS1;ADH1B;ACSL1;CYP4A11;ACSL4;ACSL3;ACADSB;ADH5;ALDH3A2;ACADL;ALDH2;EHHADH;ACSBG1;HADH;ACAA1
Cytokine-cytokine receptor interaction	62/294	0.000822891	0.00233234	0	0	1.62437	11.5374	CNTFR;IL1RN;EDA;CXCL8;IL24;CXCL1;CXCL3;TNF;IL27RA;TNFSF10;CCR6;TNFRSF4;IL13RA1;IL15RA;IL4R;IL1R1;IL1R2;IFNGR2;IL18;LIFR;TNFRSF1B;PRLR;IL1A;IL1B;TNFRSF25;LTB;IL6ST;CCL14;CTF1;CCL3L1;CCL3L3;CXCR4;CXCR6;ACVR1B;CSF2RA;IL1RL1;CCL8;CXCR1;CCL5;CCL4;CCL3;CCL23;CCL22;CCL21;CCL20;CD70;TGFB3;TNFSF13;LIF;TNFRSF10B;INHBB;INHBA;BMP7;ACVR2A;BMP2;IL7;CD27;FAS;LTBR;IL7R;CCL27;PF4
Longevity regulating pathway	27/102	0.000828595	0.00233234	0	0	2.18107	15.4764	ATF2;ATF6B;HDAC1;PRKAG1;PIK3R3;IRS2;PIK3R2;FOXO3;IGF1R;CREB3L1;RB1CC1;CREB3L2;HSPA8;HSPA1L;INSR;HSPA6;TSC1;HSPA2;ATG13;CREB3;ADCY9;CREB1;PIK3CA;CAT;PPARG;KRAS;EIF4E2
cGMP-PKG signaling pathway	39/166	0.000919577	0.00256469	0	0	1.86276	13.0237	ATF2;ATF6B;NPR2;ITPR2;CALML3;IRS2;ATP1A2;CACNA1C;GNAI2;RGS2;CREB3L1;CREB3L2;NPPA;CNGA1;PRKG2;MEF2D;MAPK3;MEF2A;MAP2K1;TRPC6;PPP1R12A;BAD;INSR;PDE2A;NFATC3;ATP2B4;NFATC1;ATP2B1;ADRA2B;RHOA;NFATC4;CREB3;ADCY9;CREB1;GNAQ;CALM3;CALM1;CALM2;CNGB1
Adipocytokine signaling pathway	20/69	0.00113423	0.00313461	0	0	2.4705	16.7544	ACSL1;TRADD;STAT3;SLC2A1;PRKAG1;IRS2;ACSL4;TRAF2;PTPN11;ACSL3;TNFRSF1B;TNF;MAPK10;MAPK9;PRKCQ;ACSBG1;IKBKG;JAK2;PPARA;NFKBIB
Aldosterone-regulated sodium reabsorption	13/37	0.0011955	0.00324492	0	0	3.27524	22.0397	PRKCB;INSR;NEDD4L;PIK3R3;ATP1A2;PIK3R2;NR3C2;PIK3CA;SFN;KRAS;SGK1;KCNJ1;MAPK3
Thyroid cancer	13/37	0.0011955	0.00324492	0	0	3.27524	22.0397	TCF7L2;CDKN1A;MAP2K1;GADD45B;BRAF;DDB2;CCND1;PAX8;CTNNB1;PPARG;KRAS;BAK1;MAPK3
Type II diabetes mellitus	15/46	0.00124576	0.00335143	0	0	2.92664	19.5734	INSR;CACNA1A;PIK3R3;IRS2;PIK3R2;CACNA1C;PRKCZ;TNF;CACNA1G;SOCS2;MAPK10;MAPK9;PKM;PIK3CA;MAPK3
Inflammatory bowel disease (IBD)	19/65	0.00133639	0.00353271	0	0	2.49959	16.5418	JUN;IL4R;SMAD3;TGFB3;STAT1;IFNGR2;STAT3;IL18;RORA;NFATC1;GATA3;TNF;IL1A;MAF;IL1B;HLA-DOA;HLA-DOB;HLA-DPA1;TLR2
Shigellosis	19/65	0.00133639	0.00353271	0	0	2.49959	16.5418	ITGB1;CXCL8;RIPK2;SRC;ARPC1B;UBE2D2;RHOG;WASL;MAPK10;MAPK9;MAPK11;ELMO1;IKBKG;ITGA5;BTRC;DOCK1;VCL;MAPK3;NFKBIB
Salivary secretion	24/90	0.00140583	0.00368426	0	0	2.20192	14.4603	AMY1A;PRKCB;AMY1B;AMY1C;ATP2B4;ITPR2;PRH2;CALML3;ATP1A2;ATP2B1;LYZ;PRH1;SLC9A1;CST4;ADCY9;PRB1;DMBT1;GNAQ;PRKG2;CALM3;NOS1;CALM1;CALM2;VAMP2
Phospholipase D signaling pathway	35/148	0.00144788	0.00376202	0	0	1.87769	12.2757	CXCL8;RALB;SHC1;PIK3R3;PIK3R2;LPAR4;EGFR;GRM2;RRAS;CXCR1;PIP5K1A;PIP5K1B;FYN;RALGDS;CYTH1;MAPK3;PDGFRB;MAP2K1;FCER1G;AVPR1B;SPHK2;INSR;F2R;RRAS2;TSC1;PTPN11;RHOA;AGT;DNM2;ADCY9;PIK3CA;KIT;KRAS;RAPGEF3;RAPGEF4
Circadian entrainment	25/97	0.00189992	0.00487936	0	0	2.10253	13.1744	RYR2;CALML3;CACNA1C;CACNA1G;GNAI2;RPS6KA5;GNG5;GNG4;GNG7;PRKG2;NOS1;MAPK3;KCNJ5;PRKCB;GRIN1;GNAO1;PER2;ADCY9;CREB1;MTNR1B;GNAQ;CALM3;GNB5;CALM1;CALM2
Spliceosome	32/134	0.00191001	0.00487936	0	0	1.90108	11.902	DDX5;RBM25;SF3B3;RBM8A;SRSF1;PRPF19;SNRPD1;TRA2B;TRA2A;DHX15;SF3B1;SRSF10;SF3A3;HSPA8;AQR;HNRNPA3;HSPA1L;HSPA6;CDC5L;THOC2;HSPA2;LSM5;LSM4;CDC40;U2SURP;CHERP;HNRNPK;DDX39B;SRSF5;SNRPC;SRSF7;SNRPB
Adrenergic signaling in cardiomyocytes	34/145	0.0019529	0.00494735	0	0	1.85646	11.5814	ATF2;RYR2;ATF6B;CALML3;ATP1A2;CACNA1C;SLC9A1;GNAI2;RPS6KA5;PPP2R1B;CREB3L1;CREB3L2;SCN5A;MAPK3;TPM4;TPM1;ATP2B4;PPP2R3A;ATP2B1;AGT;CACNB1;CREB3;MAPK11;CACNB3;ADCY9;CREB1;KCNQ1;GNAQ;BCL2;CALM3;CALM1;CALM2;RAPGEF3;RAPGEF4
JAK-STAT signaling pathway	37/162	0.00208799	0.00524586	0	0	1.79444	11.0745	CNTFR;CDKN1A;CTF1;IL24;FHL1;PIK3R3;PIK3R2;CSF2RA;EGFR;IL27RA;SOCS2;CCND2;CCND1;EP300;JAK2;IL13RA1;SOCS5;PDGFRB;STAT5A;IL15RA;STAT5B;IL4R;STAT1;IFNGR2;STAT3;LIF;LIFR;PTPN11;PRLR;PIK3CA;IL7;BCL2;PTPN6;IL6ST;IL7R;IRF9;BCL2L1
Natural killer cell mediated cytotoxicity	31/131	0.00258859	0.00645026	0	0	1.87806	11.1869	SHC1;ITGB2;ARAF;PIK3R3;PIK3R2;TNF;ICAM1;SH3BP2;TNFSF10;RAC2;FYN;BID;MAPK3;MAP2K1;FCER1G;PRKCB;IFNGR2;TNFRSF10B;GZMB;NFATC1;BRAF;PTPN11;HLA-G;PIK3CA;LCK;FAS;KLRD1;LCP2;CD48;PTPN6;KRAS
Oxytocin signaling pathway	35/153	0.00263386	0.0065097	0	0	1.7976	10.6765	RYR2;CDKN1A;SRC;NPR2;PRKAG1;ITPR2;CALML3;CACNA1C;EGFR;GNAI2;TRPM2;RGS2;CCND1;NPPA;MAPK3;KCNJ5;MAP2K1;JUN;PPP1R12A;PRKCB;KCNJ12;NFATC3;NFATC1;EEF2;RHOA;NFATC4;CACNB1;GNAO1;CACNB3;ADCY9;GNAQ;CALM3;KRAS;CALM1;CALM2
Tight junction	38/170	0.00274047	0.00671857	0	0	1.74511	10.2955	ITGB1;SRC;PRKAG1;NEDD4L;WASL;PRKCZ;CD1B;YBX3;TUBA1C;MAPK9;TUBA1B;PARD6A;CCND1;PPP2R1B;MYH11;SYNPO;MYH10;MAGI1;PRKCI;JUN;ACTN1;MSN;RHOA;RUNX1;CLDN6;CLDN11;MAPK10;TJP1;CLDN5;DLG2;MYH3;CDK4;PARD3;CLDN7;MYH9;AMOTL2;LLGL1;LLGL2
Thyroid hormone synthesis	20/74	0.00285456	0.00694228	0	0	2.24109	13.1302	ATF2;GPX2;GPX1;ATF6B;GPX3;PRKCB;GPX7;ITPR2;ATP1A2;TTF2;ASGR1;PDIA4;SLC5A5;CREB3;ADCY9;CREB1;PAX8;CREB3L1;GNAQ;CREB3L2
Hippo signaling pathway	36/160	0.00310444	0.00749007	0	0	1.7595	10.161	SERPINE1;ITGB2;PRKCZ;AREG;CCND2;PARD6A;CCND1;PPP2R1B;YWHAQ;TP53BP2;BTRC;WNT2;YWHAH;TEAD3;FZD1;SMAD1;TCF7L2;PRKCI;SMAD4;SMAD3;TGFB3;WNT5A;AXIN1;WNT7A;BMP7;BMP2;DLG2;APC;PARD3;ID2;ID1;SNAI2;BIRC5;CTNNB1;LLGL1;LLGL2
Vibrio cholerae infection	15/50	0.00314492	0.00752799	0	0	2.59156	14.9325	ATP6V0B;ATP6V0E1;KDELR1;TCIRG1;PDIA4;TJP1;ADCY9;KCNQ1;KDELR2;KDELR3;ATP6V1E1;ATP6V0D1;ATP6V0E2;ATP6V0C;ATP6V0A1
Pathogenic Escherichia coli infection	16/55	0.00328327	0.00779776	0	0	2.48111	14.1893	ITGB1;ARPC1B;TUBB;WASL;RHOA;TUBA1C;TUBB6;TUBA1B;TUBB2B;TUBB2A;YWHAQ;TUBB3;NCK2;CTNNB1;FYN;CD14
African trypanosomiasis	1937-12-01	0.00392685	0.00925397	0	0	2.90117	16.0723	PRKCB;LAMA4;IL1B;GNAQ;NPPA;IL18;FAS;APOL1;TNF;MYD88;ICAM1;IDO1
Glucagon signaling pathway	25/103	0.00450828	0.0105424	0	0	1.94012	10.4802	ATF2;PYGB;SLC2A1;PRKAG1;ITPR2;CALML3;PYGL;LDHA;CREB3L1;CREB3L2;EP300;PRMT1;PGAM1;PHKA1;PHKB;CREB3;CREB1;PKM;GNAQ;SIK1;CALM3;SIK2;CALM1;PPARA;CALM2
Antigen processing and presentation	20/77	0.00468089	0.0108625	0	0	2.12277	11.3871	HSPA8;CIITA;HSPA1L;NFYA;HSPA6;TAP2;HSPA2;IFI30;TNF;HLA-G;CTSS;CREB1;CTSL;PSME3;RFX5;KLRD1;HLA-DOA;HLA-DOB;CTSB;HLA-DPA1
Long-term potentiation	18/67	0.00484427	0.0111565	0	0	2.22188	11.8425	MAP2K1;PRKCB;ARAF;ITPR2;CALML3;BRAF;CACNA1C;GRIN1;RAP1B;GNAQ;RPS6KA1;EP300;CALM3;KRAS;CALM1;CALM2;RAPGEF3;MAPK3
GnRH signaling pathway	23/93	0.00491925	0.011244	0	0	1.98842	10.5677	MAP2K1;JUN;PRKCB;SRC;MMP2;ITPR2;CALML3;CACNA1C;EGFR;MAPK10;MAPK9;MAPK11;MMP14;ADCY9;GNAQ;GNRH2;GNRH1;CALM3;KRAS;CALM1;CALM2;HBEGF;MAPK3
Huntington disease	41/193	0.00501918	0.0113868	0	0	1.63496	8.65628	NDUFB8;HIP1;UQCRB;HDAC1;DCTN1;COX4I1;DNAH9;UQCRH;CREB3L1;POLR2C;CREB3L2;CLTCL1;AP2S1;EP300;POLR2G;POLR2H;AP2M1;TGM2;POLR2L;NDUFA9;NDUFA7;GPX1;DNAH17;APAF1;SDHC;AP2B1;UQCRHL;GRIN1;CREB3;REST;CREB1;NDUFS7;NDUFS6;GNAQ;TFAM;CYCS;PPARG;HAP1;TAF4;DNAL4;RCOR1
Alzheimer disease	37/171	0.00544536	0.0122621	0	0	1.67303	8.72151	NDUFB8;UQCRB;COX4I1;ITPR2;CALML3;CACNA1C;TNF;UQCRH;RTN4;CAPN2;APOE;NOS1;BID;SNCA;MAPK3;NDUFA9;NDUFA7;APAF1;MME;BAD;ADAM10;SDHC;UQCRHL;GRIN1;ERN1;CDK5;NDUFS7;NDUFS6;GNAQ;IL1B;CYCS;FAS;CALM3;MAPT;CALM1;CALM2;GAPDH
Amphetamine addiction	18/68	0.00573008	0.0127149	0	0	2.17731	11.2393	ATF2;JUN;ATF6B;PRKCB;HDAC1;CALML3;CACNA1C;SLC6A3;GRIN1;CREB3;CREB1;CREB3L1;CREB3L2;CALM3;CALM1;CALM2;SLC18A2;STX1A
Staphylococcus aureus infection	18/68	0.00573008	0.0127149	0	0	2.17731	11.2393	C1QB;SELPLG;C1S;C1R;ITGB2;PTAFR;FPR1;KRT10;ICAM1;C2;C5;C3AR1;HLA-DOA;DEFB4A;HLA-DOB;DEFB4B;FCGR2C;HLA-DPA1
Non-alcoholic fatty liver disease (NAFLD)	33/149	0.00578889	0.0127523	0	0	1.72308	8.87698	GSK3A;NDUFB8;CXCL8;UQCRB;COX4I1;PRKAG1;PIK3R3;IRS2;PIK3R2;TNF;UQCRH;MAPK9;BID;NDUFA9;JUN;NDUFA7;INSR;SDHC;TRAF2;EIF2S1;UQCRHL;ERN1;MAPK10;IL1A;PIK3CA;NDUFS7;NDUFS6;DDIT3;IL1B;CYCS;FAS;PPARA;MAP3K11
Inositol phosphate metabolism	19/74	0.0065703	0.0143696	0	0	2.08947	10.5	MTMR2;TPI1;SACM1L;PTEN;SYNJ2;MTMR4;MTM1;INPP4A;INPP5B;PIKFYVE;INPP5A;PIK3CA;PIP4K2A;PLCE1;PIP5K1A;INPP5K;PIP5K1B;PI4K2A;PLCD1
Vasopressin-regulated water reabsorption	13/44	0.00666547	0.0144736	0	0	2.53463	12.7006	DCTN5;RAB5C;DCTN1;RAB11A;DYNC2LI1;CREB3;CREB1;ADCY9;CREB3L1;ARHGDIA;CREB3L2;DYNC1I1;VAMP2
Cocaine addiction	14/49	0.00687016	0.0148123	0	0	2.41794	12.0427	ATF2;JUN;ATF6B;SLC6A3;GNAI2;GRIN1;GRM2;CREB3;CREB1;CDK5;CREB3L1;CREB3L2;DRD2;SLC18A2
Hypertrophic cardiomyopathy (HCM)	21/85	0.00708816	0.0151747	0	0	1.98501	9.82447	ITGB1;MYBPC3;RYR2;TPM4;LAMA2;ITGB4;ITGA3;TGFB3;ITGB3;ITGA2;TPM1;PRKAG1;CACNA1C;TNF;AGT;CACNB1;CACNB3;ITGA6;ITGA5;SGCG;ITGA9
Ferroptosis	1940-12-01	0.00787581	0.016743	0	0	2.58988	12.5453	TF;ACSL1;FTH1;GSS;PCBP2;SLC11A2;CYBB;ACSL4;ACSL3;GCLM;CP;FTL
Insulin secretion	21/86	0.00815005	0.0171442	0	0	1.95436	9.39994	GLP1R;ATF2;RYR2;RAB3A;ATF6B;PRKCB;SLC2A1;ATP1A2;CACNA1C;RIMS2;CREB3;CCKAR;ADCY9;CREB1;CREB3L1;GNAQ;CREB3L2;KCNN1;STX1A;VAMP2;RAPGEF4
ABC transporters	13/45	0.00817732	0.0171442	0	0	2.45528	11.801	ABCD4;ABCA1;ABCC4;ABCC1;ABCD3;ABCB1;ABCA5;ABCB4;ABCA4;TAP2;ABCA8;ABCD1;ABCG4
Long-term depression	16/60	0.00825606	0.0171907	0	0	2.19852	10.5459	LYN;MAP2K1;PRKCB;ARAF;ITPR2;CACNA1A;BRAF;IGF1R;GNAI2;GNAO1;PPP2R1B;GNAQ;PRKG2;KRAS;NOS1;MAPK3
Circadian rhythm	1931-10-01	0.0085535	0.0176889	0	0	2.87679	13.6976	PER2;CREB1;CRY2;PRKAG1;CRY1;RORA;BTRC;NPAS2;ARNTL;SKP1
B cell receptor signaling pathway	18/71	0.00920552	0.0189086	0	0	2.05371	9.62768	LYN;IFITM1;MAP2K1;JUN;PRKCB;NFATC3;PIK3R3;PIK3R2;NFATC1;MALT1;PIK3CA;RAC2;BTK;PTPN6;KRAS;IKBKG;MAPK3;NFKBIB
Starch and sucrose metabolism	1936-11-01	0.00927913	0.0189319	0	0	2.65847	12.4416	GPI;PYGB;AMY2A;AMY2B;AMY1A;AMY1B;GAA;AMY1C;PYGL;GYG1;PGM1
Glutathione metabolism	15/56	0.00992152	0.0201076	0	0	2.21153	10.2019	GPX2;GPX1;GPX3;GSTO1;GSTP1;GSS;ODC1;GPX7;PGD;SRM;HPGDS;GSTA4;GGT1;GCLM;GSTM5
Gap junction	21/88	0.0106605	0.0213623	0	0	1.8958	8.60921	PDGFRB;MAP2K1;PRKCB;SRC;TUBB;ITPR2;EGFR;GNAI2;TJP1;TUBA1C;TUBB6;TUBA1B;TUBB2B;TUBB2A;ADCY9;TUBB3;GNAQ;PRKG2;KRAS;DRD2;MAPK3
Arrhythmogenic right ventricular cardiomyopathy (ARVC)	18/72	0.0106812	0.0213623	0	0	2.01556	9.14917	ITGB1;RYR2;TCF7L2;LAMA2;JUP;ITGB4;ITGA3;ITGB3;ITGA2;CACNA1C;CACNB1;CACNB3;CTNNB1;ITGA6;ITGA5;SGCG;DSC2;ITGA9
Necroptosis	34/162	0.0119141	0.0236724	0	0	1.6083	7.12481	PYGB;TRADD;SPATA2;PYGL;TNF;MAPK9;FTH1;CAPN2;TNFSF10;CASP1;JAK2;BID;STAT5A;STAT5B;PARP3;PARP2;STAT1;IFNGR2;HIST1H2AJ;STAT3;CYBB;TNFRSF10B;TRAF2;MAPK10;CYLD;IL1A;IL1B;CHMP2B;CHMP2A;BCL2;FAS;RBCK1;IRF9;FTL
MicroRNAs in cancer	57/299	0.0121096	0.0239046	0	0	1.42826	6.30397	CDKN1A;CDKN1B;ITGB3;TNC;PTEN;IRS2;BRCA1;GLS;RPS6KA5;CCND2;CCND1;PLAU;CYP1B1;TIMP3;EP300;PDGFRB;MAP2K1;ABCC1;PRKCB;TPM1;DICER1;MMP9;RHOA;CDC25B;CCNE2;PIK3CA;DDIT4;FSCN1;ITGA5;NOTCH2;NOTCH3;ABCB1;TNXB;SHC1;GLS2;HDAC1;NOTCH4;PIK3R2;SLC7A1;EGFR;ERBB3;E2F1;BAK1;ST14;UBE2I;CDKN2A;STAT3;EFNA3;HNRNPK;APC;BCL2;PDCD4;ATM;KRAS;FGFR3;RECK;EZH2
Cell adhesion molecules (CAMs)	31/145	0.0122091	0.0239457	0	0	1.64607	7.25187	ITGB1;SELPLG;SDC4;CD80;ITGB2;ICAM3;PTPRF;ICAM1;SPN;CDH3;ALCAM;HLA-DOA;ICOS;HLA-DOB;ICOSLG;CD99;MPZL1;HLA-DPA1;CADM1;HLA-G;CLDN6;CLDN11;CD2;CLDN5;NFASC;CLDN7;PECAM1;CNTN2;ITGA6;PDCD1;ITGA9
Glycolysis / Gluconeogenesis	17/68	0.0128709	0.0250817	0	0	2.0152	8.77174	GPI;TPI1;ADH1B;PGAM1;ENO1;BPGM;ADH5;ALDH3A2;LDHA;PKM;ALDH2;PGK1;DLAT;ALDOA;GAPDH;PGM1;PFKP
Endocrine and other factor-regulated calcium reabsorption	13/48	0.0143657	0.0278165	0	0	2.24444	9.52293	PRKCB;ATP1A2;PTH1R;AP2B1;ATP2B1;ESR1;RAB11A;DNM2;ADCY9;GNAQ;CLTCL1;AP2S1;AP2M1
Calcium signaling pathway	38/188	0.0149798	0.0288219	0	0	1.53407	6.44473	RYR2;PDE1B;PTGER1;PTGER3;PTAFR;CACNA1A;ITPR2;CXCR4;CALML3;CACNA1C;GRPR;HTR4;EGFR;CACNA1G;HRH1;CCKAR;ERBB3;PLCE1;NOS1;PDGFRB;AVPR1B;PRKCB;SPHK2;F2R;ATP2B4;PHKA1;PHKB;ATP2B1;GRIN1;P2RX7;P2RX5;ADCY9;GNAL;GNAQ;CALM3;CALM1;CALM2;PLCD1
Dilated cardiomyopathy (DCM)	21/91	0.0155504	0.0297317	0	0	1.81423	7.55385	ITGB1;MYBPC3;RYR2;TPM4;LAMA2;ITGB4;ITGA3;TGFB3;ITGB3;ITGA2;TPM1;CACNA1C;TNF;AGT;CACNB1;CACNB3;ADCY9;ITGA6;ITGA5;SGCG;ITGA9
Viral myocarditis	15/59	0.0161342	0.030655	0	0	2.06039	8.50283	LAMA2;CD80;CAV1;ITGB2;HLA-G;ICAM1;CCND1;RAC2;CYCS;FYN;HLA-DOA;BID;HLA-DOB;SGCG;HLA-DPA1
AMPK signaling pathway	26/120	0.0173616	0.0327822	0	0	1.67331	6.78274	PFKFB2;PRKAG1;PIK3R3;IRS2;PIK3R2;FOXO3;ELAVL1;IGF1R;CCND1;PPP2R1B;CREB3L1;CREB3L2;MAP3K7;RAB2A;INSR;TSC1;PPP2R3A;EEF2;CREB3;TBC1D1;CREB1;PIK3CA;RAB14;SCD;PPARG;PFKP
Cortisol synthesis and secretion	16/65	0.0179527	0.033689	0	0	1.97361	7.93393	ATF2;ATF6B;ITPR2;CACNA1C;AGT;CACNA1G;CREB3;NR4A1;MC2R;ADCY9;CREB1;STAR;CREB3L1;GNAQ;CREB3L2;LDLR
Regulation of lipolysis in adipocytes	14/55	0.0195054	0.0363782	0	0	2.06337	8.12362	INSR;PTGER3;NPY1R;PIK3R3;IRS2;PIK3R2;ABHD5;GNAI2;ADCY9;PIK3CA;NPPA;PRKG2;MGLL;PNPLA2
Choline metabolism in cancer	22/99	0.0206074	0.0381991	0	0	1.72774	6.70728	PDGFRB;SLC22A4;SLC22A3;MAP2K1;JUN;CHKB;PRKCB;PIK3R3;TSC1;PIK3R2;WASL;HIF1A;EGFR;MAPK10;MAPK9;PIK3CA;RAC2;PIP5K1A;PIP5K1B;KRAS;RALGDS;MAPK3
Prion diseases	1935-10-01	0.0207917	0.0383071	0	0	2.41594	9.35742	C1QB;STIP1;IL1A;C5;MAP2K1;CCL5;IL1B;FYN;LAMC1;MAPK3
Arginine biosynthesis	2021-07-01	0.0219866	0.0402647	0	0	3.01867	11.5232	ABHD14A-ACY1;ARG2;ACY1;GLS2;GOT2;NOS1;GLS
Peroxisome	19/83	0.0224092	0.0407929	0	0	1.79469	6.81675	ABCD4;ACOT8;ABCD3;PEX19;ACSL1;EPHX2;ACSL4;ACSL3;PEX1;PEX14;PEX7;PEX3;EHHADH;CAT;MPV17;ACAA1;ABCD1;XDH;CRAT
Inflammatory mediator regulation of TRP channels	22/100	0.022976	0.0415757	0	0	1.70549	6.43534	CYP2J2;IL1R1;PRKCB;SRC;CYP4A11;ITPR2;PIK3R3;CALML3;PIK3R2;ALOX12;MAPK10;MAPK9;MAPK11;HRH1;ADCY9;PIK3CA;GNAQ;IL1B;PRKCQ;CALM3;CALM1;CALM2
Graft-versus-host disease	1941-11-01	0.0249751	0.0449256	0	0	2.21474	8.17213	IL1A;CD80;IL1B;GZMB;FAS;KLRD1;HLA-DOA;TNF;HLA-DOB;HLA-G;HLA-DPA1
Complement and coagulation cascades	18/79	0.0269333	0.0479631	0	0	1.78353	6.44639	C1QB;VWF;C1S;C1R;SERPINE1;ITGB2;F2R;PLAUR;C4BPA;PLAT;C2;PROCR;VTN;C5;PROC;PLAU;C3AR1;CD59
Fc epsilon RI signaling pathway	16/68	0.0269793	0.0479631	0	0	1.85942	6.7175	LYN;MAP2K1;FCER1G;PIK3R3;PIK3R2;TNF;MAPK10;MAPK9;MAPK11;PIK3CA;RAC2;BTK;LCP2;FYN;KRAS;MAPK3
Primary immunodeficiency	1937-10-01	0.0302848	0.0535266	0	0	2.23672	7.82205	CIITA;LCK;RFX5;TAP2;BTK;IKBKG;ICOS;IL7R;CD3D;UNG
Notch signaling pathway	1948-12-01	0.0334219	0.0583922	0	0	2.01341	6.84266	NOTCH2;PTCRA;NOTCH3;KAT2B;CTBP2;HDAC1;NOTCH4;NUMB;EP300;CIR1;HES1;RBPJ
Valine, leucine and isoleucine degradation	1948-12-01	0.0334219	0.0583922	0	0	2.01341	6.84266	ALDH3A2;ECHS1;ALDH2;PCCA;OXCT1;EHHADH;DBT;HMGCS2;HADH;ACAA1;ACADSB;HIBCH
VEGF signaling pathway	14/59	0.0346251	0.0601488	0	0	1.87952	6.32116	MAP2K1;SPHK2;PRKCB;SRC;BAD;SH2D2A;PXN;PIK3R3;PIK3R2;MAPK11;PIK3CA;RAC2;KRAS;MAPK3
Arginine and proline metabolism	1949-12-01	0.0387244	0.0668876	0	0	1.95888	6.36887	ALDH3A2;ALDH4A1;ARG2;GATM;ALDH2;P4HA2;AMD1;ODC1;GOT2;NOS1;PRODH;SRM
Serotonergic synapse	23/113	0.0463415	0.0795921	0	0	1.54474	4.745	CYP2J2;KCNJ5;MAP2K1;PRKCB;TRPC1;ARAF;CACNA1A;ITPR2;ALOX12;BRAF;CACNA1C;HTR4;GNAI2;GNAO1;GNG5;GNG4;GNAQ;GNG7;KRAS;GNB5;SLC18A2;RAPGEF3;MAPK3
Proteasome	1945-11-01	0.0471817	0.08058	0	0	1.95373	5.9662	PSMA5;PSMB2;PSMD13;PSMC4;PSMD2;PSME3;PSMC2;PSMF1;PSMA7;PSMB10;PSMB9
Protein digestion and absorption	19/90	0.0479168	0.0813782	0	0	1.61709	4.91318	SLC36A1;MME;COL13A1;SLC1A1;COL11A2;ATP1A2;COL1A1;COL3A1;SLC7A7;COL1A2;SLC7A8;COL4A2;COL5A1;COL4A1;KCNQ1;COL6A2;COL6A3;COL21A1;PRSS2

## Sheet: P_Mic_LN_13355
Term	Overlap	P-value	Adjusted P-value	Old P-value	Old Adjusted P-value	Odds Ratio	Combined Score	Genes
Influenza A	22/171	3.99927e-07	0.00011158	0	0	3.91306	57.6471	NLRX1;CXCL8;RSAD2;DDX58;STAT1;TMPRSS4;MX1;PYCARD;IFIH1;SOCS3;CXCL10;OAS1;OAS2;IL1B;OAS3;TNFSF10;IRF7;CCL2;PRSS3;KPNA2;PRSS2;IRF9
NOD-like receptor signaling pathway	22/178	8.02249e-07	0.000111914	0	0	3.7361	52.4394	NLRX1;CXCL8;STAT1;CARD6;NOD2;CXCL2;PYCARD;PANX1;AIM2;PLCB4;OAS1;IFI16;OAS2;IL1B;OAS3;NAMPT;IRF7;MFN1;CCL2;GBP1;IRF9;BIRC3
Hepatitis C	20/155	1.27604e-06	0.000118671	0	0	3.91824	53.1774	RSAD2;DDX58;STAT1;MX1;STAT3;IFIT1;CLDN1;SOCS3;CXCL10;CCND1;OAS1;OAS2;CLDN8;OAS3;CLDN23;IRF7;CLDN17;BID;LDLR;IRF9
Cytokine-cytokine receptor interaction	29/294	1.84394e-06	0.000128615	0	0	2.91088	38.4341	IL1RN;CXCL9;IL20;CXCL8;CXCR4;CXCL2;IL36A;CCL8;CXCR2;TNFSF10;CCL2;CCR7;IL36RN;CCL18;IL13RA1;CCL22;IL4R;CCL20;IL37;IL36G;IL19;LIFR;OSMR;CXCL10;IL1B;LEP;IL7R;CCL27;TNFRSF21
PPAR signaling pathway	13/74	2.98646e-06	0.000166645	0	0	5.60404	71.2914	GK;ADIPOQ;SCD5;LPL;SORBS1;FADS2;ACADL;FABP5;FABP7;ACSBG1;HMGCS2;CD36;PLIN1
IL-17 signaling pathway	14/93	8.25587e-06	0.000383898	0	0	4.66205	54.5673	CXCL8;CCL20;FOS;CXCL2;MMP9;FOSL1;CXCL10;IL1B;LCN2;CCL2;ANAPC5;S100A9;S100A8;S100A7
Amoebiasis	13/96	5.44098e-05	0.00177205	0	0	4.11391	40.3944	SERPINB3;SERPINB4;ARG2;SERPINB1;CXCL8;SERPINB13;ARG1;LAMB4;SERPINB9;GNA15;PLCB4;COL1A2;IL1B
Measles	16/138	5.51117e-05	0.00177205	0	0	3.45187	33.8495	DDX58;STAT1;MX1;STAT3;FOS;IFIH1;CCND1;CCNE2;OAS1;CCNE1;OAS2;IL1B;OAS3;IRF7;BID;IRF9
Cell cycle	15/124	5.71629e-05	0.00177205	0	0	3.61957	35.3618	BUB1B;TTK;CDC20;CCNA2;CCNB2;CCNB1;CCND1;PTTG1;CCNE2;CCNE1;CHEK1;CDK1;ANAPC5;BUB1;MAD2L1
Chemokine signaling pathway	19/190	8.94668e-05	0.00249612	0	0	2.9291	27.304	LYN;CXCL9;CXCL8;CCL22;CCL20;STAT1;STAT3;CXCR4;ADCY2;CXCL2;CXCL10;PLCB4;CCL8;PARD3;CXCR2;CCL2;CCR7;CCL18;CCL27
Drug metabolism	13/108	0.000184672	0.00465419	0	0	3.59201	30.8803	GSTM3;RRM2;ADH1B;TYMP;ALDH3B2;ALDH1A3;HPGDS;GSTA3;CYP2E1;TK1;UPP1;XDH;CES1
TNF signaling pathway	13/110	0.00022219	0.00465419	0	0	3.51758	29.5898	MLKL;CCL20;FOS;NOD2;SELE;CXCL2;MMP9;SOCS3;CXCL10;IL1B;IRF1;CCL2;BIRC3
Oocyte meiosis	14/125	0.000228622	0.00465419	0	0	3.3125	27.7701	CALML3;ADCY2;AURKA;CDC20;AR;CCNB2;CCNB1;PTTG1;CCNE2;CCNE1;CDK1;ANAPC5;BUB1;MAD2L1
Pyrimidine metabolism	1957-09-01	0.000233543	0.00465419	0	0	4.90693	41.0325	NT5C3A;PNP;RRM2;CMPK2;CTPS1;TK1;UPP1;TYMS;TYMP
Epstein-Barr virus infection	18/201	0.000528333	0.00982699	0	0	2.58777	19.5267	LYN;STAT1;DDX58;STAT3;TAP2;ISG15;CCNA2;CXCL10;CCND1;CCNE2;OAS1;CCNE1;OAS2;OAS3;BLNK;IRF7;BID;IRF9
JAK-STAT signaling pathway	15/162	0.00106614	0.0185907	0	0	2.67857	18.3314	IL4R;IL20;STAT1;FHL1;STAT3;IL19;LIFR;OSMR;SOCS3;CCND1;LEP;IL7R;IRF9;IL13RA1;MCL1
AGE-RAGE signaling pathway in diabetic complications	11/100	0.00121248	0.019899	0	0	3.23645	21.733	COL1A2;CXCL8;PLCB4;CCND1;STAT1;IL1B;STAT3;AGTR1;CCL2;SELE;F3
p53 signaling pathway	1972-09-01	0.00134815	0.0208964	0	0	3.73569	24.6893	CCNB2;CCNB1;RRM2;CCND1;CCNE2;CCNE1;CHEK1;CDK1;BID
Dilated cardiomyopathy (DCM)	1991-10-01	0.00201043	0.0295216	0	0	3.22975	20.0548	PLN;DES;ACTC1;TPM2;CACNA2D1;TPM1;ITGA8;ADCY2;DMD;SGCG
Inflammatory bowel disease (IBD)	1965-08-01	0.00271868	0.0367998	0	0	3.66631	21.6591	IL4R;STAT1;IL1B;STAT3;RORC;RORA;NOD2;GATA3
NF-kappa B signaling pathway	1995-10-01	0.00276988	0.0367998	0	0	3.07712	18.121	LYN;CXCL8;BCL2A1;DDX58;LCK;IL1B;BLNK;PRKCQ;CXCL2;BIRC3
Adrenergic signaling in cardiomyocytes	13/145	0.00297209	0.0376915	0	0	2.58017	15.0127	TPM2;CACNA2D1;TPM1;CALML3;ATP1A2;ADCY2;ADRB2;PLCB4;PLN;ACTC1;PPP1R1A;AGTR1;SCN7A
Adipocytokine signaling pathway	1969-08-01	0.00395742	0.0480052	0	0	3.42518	18.9487	SOCS3;LEP;ADIPOQ;STAT3;PRKCQ;ACSBG1;CD36;PPARGC1A
Glutathione metabolism	1956-07-01	0.00452426	0.0525945	0	0	3.72826	20.1263	GSTM3;HPGDS;GPX2;RRM2;GSTA3;CHAC2;CHAC1
Metabolism of xenobiotics by cytochrome P450	1974-08-01	0.00607107	0.0677531	0	0	3.16487	16.1542	HSD11B1;ALDH1A3;ALDH3B2;GSTM3;HPGDS;ADH1B;GSTA3;CYP2E1
Th17 cell differentiation	10/107	0.00648921	0.0680247	0	0	2.69476	13.5752	IL4R;LCK;STAT1;IL1B;STAT3;RORC;RORA;PRKCQ;GATA3;FOS
Steroid hormone biosynthesis	1960-07-01	0.00663466	0.0680247	0	0	3.44616	17.2841	HSD11B1;HSD17B1;HSD17B2;SRD5A3;HSD3B1;CYP2E1;CYP7B1
Arginine biosynthesis	2021-04-01	0.00682685	0.0680247	0	0	6.12593	30.5493	ARG2;ARG1;GPT2;GLUL
Hepatitis B	13/163	0.00792737	0.0738027	0	0	2.26841	10.9733	CXCL8;DDX58;STAT1;STAT3;FOS;MMP9;IFIH1;CCNA2;CCNE2;CCNE1;IRF7;BIRC5;BID
Cell adhesion molecules (CAMs)	12/145	0.00793578	0.0738027	0	0	2.36043	11.4159	CD2;CD274;CDH3;PTPRC;SELL;CLDN8;CLDN23;ITGA8;CLDN17;CLDN1;SELE;MPZL1
Cytosolic DNA-sensing pathway	1963-07-01	0.00864225	0.0759284	0	0	3.26104	15.4935	PYCARD;CXCL10;AIM2;DDX58;IL1B;IRF7;POLR3G
Pathways in cancer	31/530	0.00887058	0.0759284	0	0	1.63669	7.73341	WNT2B;CXCL8;PTGER3;TGFA;CXCR4;ADCY2;CALML3;CCND1;HMOX1;BID;IL13RA1;GSTM3;IL4R;FZD5;STAT1;ZBTB16;STAT3;WNT5A;LAMB4;FOS;MMP9;AR;PLCB4;CCNE2;GSTA3;CCNE1;AGTR1;CKS2;BIRC5;IL7R;BIRC3
Malaria	1949-06-01	0.00925293	0.0759284	0	0	3.63775	17.0349	CXCL8;KLRB1;IL1B;CCL2;CD36;SELE
Ovarian steroidogenesis	1949-06-01	0.00925293	0.0759284	0	0	3.63775	17.0349	CYP2J2;HSD17B1;HSD17B2;HSD3B1;ADCY2;LDLR
Histidine metabolism	2023-04-01	0.00952531	0.0759303	0	0	5.48052	25.5053	ALDH3A2;ALDH1A3;ALDH3B2;HAL
Chemical carcinogenesis	1982-08-01	0.0111036	0.0813265	0	0	2.82155	12.6983	HSD11B1;ALDH1A3;ALDH3B2;GSTM3;HPGDS;ADH1B;GSTA3;CYP2E1
Progesterone-mediated oocyte maturation	1999-09-01	0.011366	0.0813265	0	0	2.61131	11.6912	CCNA2;CCNB2;CCNB1;CDK1;ANAPC5;ADCY2;BUB1;AURKA;MAD2L1
African trypanosomiasis	1937-05-01	0.0113682	0.0813265	0	0	4.07033	18.2226	PLCB4;IL1B;APOL1;SELE;IDO1
Primary immunodeficiency	1937-05-01	0.0113682	0.0813265	0	0	4.07033	18.2226	PTPRC;LCK;BLNK;TAP2;IL7R
Human papillomavirus infection	21/330	0.0120457	0.0840188	0	0	1.78356	7.88162	WNT2B;MAML2;FZD5;STAT1;WNT5A;MX1;LAMB4;ISG15;OASL;CCNA2;COL1A2;CCND1;CCNE2;CCNE1;PARD3;IRF1;EIF4EBP1;ITGA8;COL6A6;IRF9;ATP6V1C2
Hypertrophic cardiomyopathy (HCM)	1985-08-01	0.0136196	0.09268	0	0	2.71119	11.6479	DES;ACTC1;TPM2;CACNA2D1;TPM1;ITGA8;DMD;SGCG
RIG-I-like receptor signaling pathway	1970-07-01	0.0150102	0.0997106	0	0	2.89764	12.1673	IFIH1;CXCL10;CXCL8;NLRX1;DDX58;IRF7;ISG15
Legionellosis	1955-06-01	0.0159256	0.103331	0	0	3.19132	13.2115	PYCARD;CXCL8;SAR1A;SAR1B;IL1B;CXCL2
Cellular senescence	12/160	0.0164544	0.104336	0	0	2.11953	8.70526	CCNA2;CCNB2;CCNB1;CXCL8;CCND1;CCNE2;CCNE1;CHEK1;EIF4EBP1;CDK1;CALML3;FOXM1
Human T-cell leukemia virus 1 infection	15/219	0.0170973	0.105046	0	0	1.92439	7.83003	BUB1B;ADCY2;FOS;CDC20;FOSL1;CCNA2;CCNB2;CCND1;PTTG1;CCNE2;CCNE1;LCK;CHEK1;ANAPC5;MAD2L1
Bladder cancer	1941-05-01	0.0173194	0.105046	0	0	3.61732	14.6716	CXCL8;CCND1;MMP9;TYMP;HBEGF
Osteoclast differentiation	10/127	0.0200933	0.119277	0	0	2.23178	8.7204	FOSL1;SOCS3;FCGR3B;LCK;STAT1;IL1B;BLNK;FOS;IRF9;FOSL2
Pertussis	1976-07-01	0.0226683	0.131759	0	0	2.64485	10.0155	PYCARD;CXCL8;IL1B;IRF1;IRF8;CALML3;FOS
Primary bile acid biosynthesis	2017-03-01	0.023535	0.134005	0	0	5.5723	20.892	CYP39A1;CH25H;CYP7B1
ABC transporters	1945-05-01	0.0250356	0.139446	0	0	3.25491	12.0023	ABCC1;TAP2;ABCA9;ABCA12;ABCG1
Vascular smooth muscle contraction	10/132	0.0254902	0.139446	0	0	2.13976	7.85176	ACTA2;PLCB4;AGTR1;PLA2G3;CALML3;PRKCQ;MYH11;ADCY2;ACTG2;MYLK
Mucin type O-glycan biosynthesis	1931-04-01	0.0268161	0.141164	0	0	3.85506	13.9505	GALNT6;ST6GALNAC1;GALNT16;GALNT15
beta-Alanine metabolism	1931-04-01	0.0268161	0.141164	0	0	3.85506	13.9505	ALDH3A2;ALDH3B2;ALDH1A3;SMOX
Arachidonic acid metabolism	1963-06-01	0.0291722	0.150067	0	0	2.74227	9.69266	CYP2J2;HPGDS;GPX2;PLA2G3;ALOX12B;CYP2E1
Sphingolipid metabolism	1947-05-01	0.0296039	0.150067	0	0	3.09959	10.9101	SMPD3;CERS3;SPTLC2;SPTLC3;SGPP2
Cushing syndrome	11/155	0.0301209	0.150067	0	0	1.99456	6.98603	WNT2B;PLCB4;CCND1;CCNE2;FZD5;CCNE1;WNT5A;HSD3B1;AGTR1;ADCY2;LDLR
Apelin signaling pathway	10/137	0.0318555	0.155656	0	0	2.05498	7.08258	ACTA2;PLCB4;CCND1;AGTR1;CALML3;PLAT;ADCY2;PLIN1;PPARGC1A;MYLK
ECM-receptor interaction	1982-07-01	0.0326725	0.155656	0	0	2.4325	8.32212	COL1A2;LAMB4;ITGA8;COL6A6;CD36;CD47;HMMR
Fructose and mannose metabolism	1933-04-01	0.0329165	0.155656	0	0	3.58882	12.2514	TIGAR;AKR1B10;SORD;HK2
Fluid shear stress and atherosclerosis	10/139	0.0346896	0.159696	0	0	2.02291	6.79963	GSTM3;GSTA3;IL1B;HMOX1;CCL2;CALML3;PLAT;FOS;SELE;MMP9
AMPK signaling pathway	9/120	0.0349157	0.159696	0	0	2.11496	7.0953	CCNA2;CCND1;CAB39L;LEP;ADIPOQ;SCD5;EIF4EBP1;CD36;PPARGC1A
Cholesterol metabolism	1950-05-01	0.0373844	0.16823	0	0	2.8925	9.50621	LIPG;LPL;CD36;APOE;LDLR
Necroptosis	11/162	0.0396137	0.173078	0	0	1.9014	6.13883	PYCARD;MLKL;STAT1;IL1B;H2AFX;STAT3;TNFSF10;BID;GLUL;IRF9;BIRC3
C-type lectin receptor signaling pathway	8/104	0.0398521	0.173078	0	0	2.17245	7.00089	PYCARD;CCL22;CLEC7A;STAT1;IL1B;IRF1;CALML3;IRF9
Glycolysis / Gluconeogenesis	1968-06-01	0.0403228	0.173078	0	0	2.52046	8.09279	ALDH3A2;ALDH1A3;ALDH3B2;ADH1B;PGM2;HK2
Human cytomegalovirus infection	14/225	0.0419339	0.177266	0	0	1.73349	5.49805	CXCL8;PTGER3;STAT3;TAP2;CXCR4;CALML3;ADCY2;PLCB4;CCND1;IL1B;CXCR2;EIF4EBP1;CCL2;BID
Prolactin signaling pathway	1970-06-01	0.0454439	0.189237	0	0	2.44144	7.54718	SOCS3;CCND1;STAT1;IRF1;STAT3;FOS

## Sheet: P_Mic_NL_N_13355
Term	Overlap	P-value	Adjusted P-value	Old P-value	Old Adjusted P-value	Odds Ratio	Combined Score	Genes
Protein digestion and absorption	1990-06-01	2.35199e-07	1.69343e-05	0	0	27.2775	416.332	COL1A1;COL3A1;COL5A1;ELN;COL6A1;COL5A2
Platelet activation	4/124	0.000461041	0.015158	0	0	12.2358	93.9957	COL1A1;GUCY1A2;COL3A1;TLN1
Fatty acid biosynthesis	2013-02-01	0.000631582	0.015158	0	0	64.711	476.745	FASN;ACSBG1
ECM-receptor interaction	1982-03-01	0.00174231	0.0249211	0	0	13.7144	87.1212	COMP;COL1A1;COL6A1
Salivary secretion	1990-03-01	0.00227372	0.0249211	0	0	12.4483	75.7644	GUCY1A2;MUC7;AQP5
IL-17 signaling pathway	1993-03-01	0.00249614	0.0249211	0	0	12.0315	72.105	S100A9;S100A8;S100A7
Focal adhesion	4/199	0.00265251	0.0249211	0	0	7.50123	44.4992	COMP;COL1A1;COL6A1;TLN1
Biosynthesis of unsaturated fatty acids	2027-02-01	0.00276901	0.0249211	0	0	28.4529	167.566	FADS2;ELOVL3
Glyoxylate and dicarboxylate metabolism	1930-02-01	0.0034126	0.0273008	0	0	25.4005	144.282	GLDC;HAO2
Malaria	1949-02-01	0.00890634	0.0641257	0	0	15.1178	71.3709	COMP;HBB
PI3K-Akt signaling pathway	4/354	0.0193517	0.117198	0	0	4.14646	16.3577	YWHAE;COMP;COL1A1;COL6A1
PPAR signaling pathway	1974-02-01	0.019533	0.117198	0	0	9.85615	38.7903	FADS2;ACSBG1
Peroxisome	1983-02-01	0.0242056	0.134062	0	0	8.75705	32.5865	FAR2;HAO2
Amoebiasis	1996-02-01	0.0316704	0.162877	0	0	7.54103	26.0345	COL1A1;COL3A1
AGE-RAGE signaling pathway in diabetic complications	2/100	0.034128	0.163815	0	0	7.23178	24.4263	COL1A1;COL3A1

[truncated: 5 more sheets: P_Mic_34248, P_Mic_41664, P_Mic_50790, P_Mic_L_N_75343, P_Mic_NL_N_75343]
